# Supplementary material for: The NMDA receptor subunit GluN2D is a potential target for rapid antidepressant action
Source: Nat Commun. 2025 Nov 26;16:10613. doi: 10.1038/s41467-025-66774-w (PMC12660997; doi:10.1038/s41467-025-66774-w)
Supplement: Supplementary file 4 — Source Data [file 41467_2025_66774_MOESM4_ESM.xlsx]

## Sheet: Figure 1
Fig. 1d
"+40mV" Currents Normalized (Baseline = 100%, DAPV = 0%)	Interneurons													"+40mV" Currents Normalized (Baseline = 100%, DAPV = 0%)	Pyramidal Cells
Baseline *	100*	100*	100*	100*	100*	100*	100*	100*	100*	100*	100*	100*		Baseline *	100*	100*	100*	100*	100*	100*	100*	100*	100*	100*	100*
1 NAB-14	89.2154	27.3502	138.924	92.3558	85.661	120.667	141.188	77.3482	84.4091	78.6055	99.0844	84.1835		1 NAB-14	288.235	148.879	111.832	64.8539	81.5411	99.1146	98.6538	63.6945	125.151	125.823	99.1851
5 NAB-14	49.6644	29.5033	129.401	74.4724	58.5578	106	62.2466	55.8497	46.0017	45.6561	35.9231	8.43914		5 NAB-14	178.939	112.204	108.241	55.197	63.1066	107.206	83.8793	76.2092	75.3488	76.7395	63.0908
10 NAB-14	20	17	21	37	53	72	61							10 NAB-14	99	87	27	74	72	49	132
20 NAB -14	71.6078	11.586	66.8203	44.4427	55.2424	53.3667	8.0458	31.3475	22.8751	25.0845	9.95357	2.06874		20 NAB -14	99.0881	78.6426	140.841	36.3151	45.7693	129.383	75.5777	62.7704	42.7971	42.9792	36.1519
DAPV*	0*	0*	0*	0*	0*	0*	0*	0*	0*	0*	0*	0*		DAPV*	0*	0*	0*	0*	0*	0*	0*	0*	0*	0*	0*
Fig. 1e
"+40mV" Currents Normalized (Baseline = 100%, DAPV = 0%)	Interneurons													"+40mV" Currents Normalized (Baseline = 100%, DAPV = 0%)	Pyramidal Cells
Baseline *	100*	100*	100*	100*	100*	100*	100*							Baseline *	100*	100*	100*	100*	100*	100*	100*	100*	100*	100*
1 KET	55.3724	26.7944	45.3284	78.666	38.1659	71.3509	73.4705							1 KET	78.5342	79.9519	76.187	72.3702	69.8165	112.24	113.43	137.771	43.364	56.2529
5 KET	31.8653	6.28143	29.6844	54.0951	32.6941	21.0508	46.9139							5 KET	54.4414	51.7098	59.615	50.715	45.0014	56.6333	57.532	96.203	9.81714	19.9249
10 KET	27	22	14	22	22	1	16							10 KET	27	76	72	86	55	51	25	24
20 KET	39.8547	3.7716	20.2282	18.0055	12.5723	1.90239	6.95723							20 KET	33.9138	40.7189	29.2026	14.8972	17.5459	32.9034	31.851	82.3626	16.0276	27.7978
DAPV*	0*	0*	0*	0*	0*	0*	0*							DAPV*	0*	0*	0*	0*	0*	0*	0*	0*	0*	0*
* Values presented in Figure to indicate Normalization procedure

## Sheet: Figure 2
Fig. 2b
	Group Comparision (% of baseline)
	Baseline	10NAB-14	20 NAB-14
Cell1	105.269	284.625	91.7246
Cell2	83.1312	109.079	150.358
Cell3	112.974	46.033	143.044
Cell4	82.7675	166.204	195.539
Cell5	78.6313	162.692	244.656
Cell6	84.3351	157.031	330.017
Cell7	48.0837	110.748	163.896
Cell8	113.185	98.6168	282.02
Cell9			120.364
Fig. 2c
	Group Comparision (% of baseline)
	Baseline	10KET	100 KET
Cell1	83.8316	70.4563	102.43
Cell2	149.192	110.884	51.8006
Cell3	101.315	83.0738	135.639
Cell4	70.5149	86.2092	102.513
Cell5	57.6437	39.9014	99.92
Cell6	108.616	42.6937	79.7965
Cell7	104.255	62.1854	110.666
Cell8	83.1589	107.855	194.785
Cell9		71.0279
Cell10		138.592
Cell11		82.1868
Cell12		110.682
Cell13		41.0118
Cell14		195.945
Cell15		92.8082
Cell16		112.829
Cell17		198.819
Fig. 2d
MICA control EPSP amplitude	Individual cell						MICA NAB-14 EPSP amplitude	Individual cell										Decay tau control					Decay tau NAB-14					Group Comparision
time [min]	cell 1	cell 2	cell 3	cell 4	cell 5		time [min]	cell 1	cell 2	cell 3	cell 4	cell 5	cell 6	cell 7	cell 8	cell 9			Baseline	20-30min.	20-30min. (in %)			Baseline	20-30min.	20-30min. (in %)			control	NAB-14
0	1.9477	5.8529	2.4932	5.2812	3.5528		0	3.2722	3.1146	5.2733	2.5533	4.3522	9.8544	2.0511	8.2619	1.2265		Cell1	15.58	12.31	79.0116		Cell1	62.83	62.31	99.1724		Cell1	79.0116	99.1724
0.502083	2.6044	4.9698	2.2452	2.5182	3.4667		0.502083	2.7401	3.4753	3.3894	1.4539	5.4218	9.8059	1.737	8.4158	1.7893		Cell2	45.86	42.59	92.8696		Cell2	59.41	66.33	111.648		Cell2	92.8696	111.648
1.00468	2.3057	5.4331	2.2452	1.7481	4.0864		1.00468	3.5529	1.3352	5.3499	2.5294	5.9497	11.129	2.2226	8.763	4.2467		Cell3	46.11	31.76	68.8788		Cell3	48.43	35.3	72.8887		Cell3	68.8788	72.8887
1.50703	2.0158	6.6938	2.3792	3.2686	3.3127		1.50703	2.8904	3.5116	5.2175	2.1453	6.0711	10.47	2.3538	8.2226	2.915		Cell4	31.53	13.26	42.0552		Cell4	35.62	33.88	95.1151		Cell4	42.0552	95.1151
2.00968	2.6285	6.6211	1.9711	2.8132	3.9355		2.00968	2.844	2.2671	3.9131	1.6931	7.2283	9.2102	1.1981	9.6506	1.4837		Cell5	38.04	14.62	38.4332		Cell5	54.2	50.88	93.8745		Cell5	38.4332	93.8745
2.51202	2.8448	4.2273	2.8909	3.0979	3.4386		2.51202	2.6752	2.9082	7.4895	2.3424	4.5608	10.656	2.1703	11.194	2.7075							Cell6	78.99	85.32	108.014		Cell6		108.014
3.01435	3.0547	4.3479	2.9757	5.2791	2.5551		3.01435	2.9647	1.4356	5.6143	2.1374	5.3614	11.484	2.6027	9.4656	2.4904							Cell7	31.19	29.21	93.6518		Cell7		93.6518
3.51702	2.8861	3.9429	2.9757	2.4876	1.859		3.51702	2.9628	2.9312	6.1264	1.1413	3.9409	13.853	1.3086	6.0823	1.8642							Cell8	67.92	64.28	94.6408		Cell8		94.6408
4.01935	2.2719	5.7452	2.4805	3.1897	2.975		4.01935	1.8212	2.7197	4.7286	2.3705	4.9772	9.8529	2.8493	6.2945	3.3063
4.52168	3.0206	3.5955	2.8437	2.3082	3.0191		4.52168	2.9015	8.278	4.8084	0.85952	6.0839	10.546	2.3456	7.0777	2.2848
5.02418	1.9798	4.8122	4.0431	3.6205	2.0673		5.02418	1.4156	1.7964	6.1111	1.0995	5.6246	9.5141	2.3542	8.2507	2.8354
5.52635	2.8563	4.278	2.2825	2.7497	2.4295		5.52635	3.5581	3.1785	4.4385	1.2718	6.1374	10.331	2.2046	8.4462	2.3938
6.02885	1.7781	4.278	3.422	3.0859	2.394		6.02885	2.8751	2.7298	4.4386	1.528	5.7937	9.6952	2.8365	8.7041	2.4149
6.53118	2.3705	3.6468	3.2285	3.5492	2.3671		6.53118	1.9678	2.1227	4.3295	1.497	5.6197	8.5843	2.3789	7.1367	1.5187
7.03385	2.7597	3.6468	3.4755	1.8374	2.3907		7.03385	3.6813	2.2431	5.2763	1.4483	5.6022	10.163	2.1961	10.794	1.306
7.53652	2.0627	3.7012	3.7664	3.2925	2.2803		7.53652	4.4324	2.0454	5.6131	1.1543	5.6388	12.879	2.5756	7.0155	1.7137
8.03885	3.351	3.2285	2.8619	3.0514	3.9457		8.03885	3.6359	1.5921	5.4884	0.88303	4.9701	13.959	2.2119	8.3177	3.2828
8.54118	3.5412	2.7731	2.8619	2.5784	4.5962		8.54118	3.1047	2.3894	5.6694	1.9049	4.3452	10.211	2.2855	8.048	3.023
9.04352	2.4777	3.0184	2.8619	2.6467	4.5295		9.04352	2.1402	2.4752	5.1937	1.8594	5.7569	10.983	2.4966	15.105	2.5146
9.54585	1.9066	3.3409	4.3503	3.7897	4.6849		9.54585	2.6489	1.5461	5.9077	1.9584	5.1347	10.144	2.9504	9.6875	3.8714
11.5163	1.5651	2.7794	3.1006	2.503	2.9904		11.5163	2.7144	2.1759	4.8749	1.1944	4.4384	9.5677	2.592	9.0979	1.1153
12.0187	1.2905	2.7313	3.4955	1.2213	2.6383		12.0187	4.4017	3.2326	4.6183	2.1373	6.6388	12.288	2.7356	11.673	2.4384
12.5213	2.8091	3.1673	3.0007	1.8311	3.5582		12.5213	3.3114	3.5331	5.2609	3.2183	5.7022	9.0311	3.5379	12.66	1.1298
13.0237	3.1152	2.4829	3.0007	1.2715	1.532		13.0237	3.2532	1.8587	6.366	2.3655	5.0835	9.9368	2.5407	7.7822	2.906
13.5259	2.4305	2.4829	4.2911	4.4785	2.1857		13.5259	3.9104	3.0029	7.0187	3.9326	6.4882	9.9727	3.2041	12.325	3.8391
14.0282	4.6545	2.4829	4.2911	3.0772	2.2612		14.0282	3.0762	3.385	7.9395	3.4056	6.5507	9.4978	2.955	9.5005	2.6638
14.5305	2.7072	3.1788	3.1341	2.4141	2.8791		14.5305	3.1885	4.2497	4.9667	4.0219	5.8374	9.9132	3.3209	11.242	4.2873
15.0328	3.0428	3.044	4.2019	3.732	2.7441		15.0328	2.9017	7.4561	4.9219	3.1194	6.0404	10.802	3.0281	10.77	3.7636
15.5352	4.2994	2.7638	5.4901	1.859	2.2914		15.5352	3.7411	2.3514	7.3259	5.1039	7.8593	12.203	2.334	10.02	3.4264
16.0375	1.973	2.9661	5.4901	3.7629	1.1136		16.0375	2.6358	5.6323	9.1695	5.5538	6.249	11.097	4.4137	9.6817	3.3536
16.5407	3.8169	2.3406	5.3479	2.409	3.3018		16.5407	3.676	4.9303	7.914	4.0154	5.5327	11.582	2.9483	9.0528	2.578
17.0423	5.9525	2.3406	3.6861	4.7803	3.3967		17.0423	3.6637	11.884	8.9605	4.0988	6.5911	12.844	2.7198	10.64	2.9948
17.544	3.8417	2.3406	4.8367	3.571	2.7618		17.544	4.7726	9.2437	7.3775	4.353	7.1205	8.7687	3.4197	12.009	3.5982
18.0474	2.6464	3.5184	5.1808	3.4984	3.1303		18.0474	2.9767	7.1872	7.8569	4.809	6.0159	6.4841	3.2491	9.8773	3.953
18.549	2.2429	3.3885	4.4288	4.1947	2.9067		18.549	5.4923	8.4416	9.4284	5.8107	5.8589	8.0686	2.9551	9.0358	3.759
19.0524	4.2701	3.0876	4.6946	3.0372	1.9916		19.0524	2.658	10.039	9.1708	7.0789	6.6469	9.3807	3.0094	10.138	4.1112
19.5557	3.831	2.5726	2.8885	2.2017	2.0777		19.5557	3.5126	10.258	10.842	7.1146	4.2856	8.0979	3.108	8.9834	5.3731
20.059	3.2219	2.5726	2.429	3.0583	3.4285		20.059	4.1978	6.1171	9.2991	8.0575	6.7449	7.2157	3.5449	11.348	5.525
20.5607	2.4697	3.2252	5.3173	1.9336	2.832		20.5607	5.9111	6.7943	9.1002	5.449	7.3622	7.9563	3.4681	14.204	4.4238
21.064	4.3509	2.4124	2.7766	5.2353	2.7922		21.064	4.3653	6.5101	8.6181	6.207	6.8389	9.0525	2.7769	12.049	6.5511
21.9557	3.3768	3.1519	4.005	5.4729	3.3619		21.9557	3.4173	8.1445	10.19	5.5131	5.3647	8.9702	9.7114	10.706	5.8307
22.4574	5.9301	3.9433	4.0606	5.3874	2.418		22.4574	4.6983	8.853	12.208	7.3225	9.0945	10.375	3.2862	12.586	4.5575
22.9607	2.937	3.5315	4.1424	3.7501	3.8787		22.9607	5.0668	9.4249	10.084	8.0966	11.209	9.9191	2.8002	12.086	6.1842
23.4624	3.7082	2.3207	4.1424	1.6955	5.0819		23.4624	3.5321	8.0129	11.297	7.8714	8.6618	10.511	3.7384	13.074	7.6458
23.9657	3.3855	2.3207	3.1723	4.6905	4.1377		23.9657	4.0474	5.7235	11.125	9.0466		11.771	5.2413	9.0227	6.0735
24.4673	1.3721	2.8412	3.1723	4.1444	3.213		24.4673	4.9534	8.1275	11.15	8.8501	10.292	10.47	3.8475	11.019	4.5514
24.9707	3.0741	4.0539	3.1723	2.364	3.3442		24.9707	3.7285	7.6463	12.49	7.0433	2.1192	12.932	8.7173	14.42	7.2956
25.4723	3.8314	3.8032	4.3094	3.7895	3.2762		25.4723	3.8283	7.6777	11.959	9.2589	14.466	9.8636	2.7932	12.248	6.6758
25.974	3.3388	3.2975	3.2872	4.9951	5.3523		25.974	4.7257	7.313	10.166	8.2317	6.9333	13.33	4.2421	16.544	7.1788
26.4774	4.0316	4.66	3.7709	4.4021	3.6025		26.4774	5.3585	94,482*	15.538	7.5526		7.4538	3.8133	14.898	5.9566
26.979	2.2983	4.66	2.5423	3.963	3.7246		26.979	4.0633	10.582	13.716	8.8407		11.384	2.862	12.256	7.0751
27.4824	3.9529	4.66	1.917	5.0215	3.7437		27.4824	3.9415	9.2126	12.589	9.2557		11.635	2.4382	13.4	6.7031
27.984	2.9983	3.0631	2.5077	2.663	3.7487		27.984	5.0415	6.2645	9.7888	7.0665		11.058	2.4999	14.23	5.25
28.4873	1.8377	2.8373	3.146	3.2817	2.9441		28.4873	5.4691	5.9941	15.144	9.787		11.567	2.2042	14.618	6.261
28.989	3.1808	2.5821		4.0694	2.1961		28.989	4.7519	7.8046	13.307	7.868		11.929	1.8796	13.118	5.6562
29.4907	2.0567	2.5821		5.0981	3.2568		29.4907	4.1268	12.434	108,23*	11.781		10.322	7.8524	10.911	7.482
29.994	3.1345	4.6547		2.4546	4.1051		29.994	4.8098	7.1217	11.67	11.415		13.479	2.9121	17.123	6.8017
30.4957	4.29	3.6516		3.9377	2.8967		30.4957	3.1747	11.26	11.705	10.106		8.2624	3.7564	14.708	5.6147
30.999	3.0595	3.7019		3.0508	4.7584		30.999	4.7475	12.949	12.397	10.364		10.628	2.6565	12.821	5.4077
Fig. 2e
MICA control EPSP amplitude	Individual cell								MICA control EPSP amplitude	Individual cell															Decay tau control					Decay tau KET					Group Comparision
time [min]	cell1	cell2	cell3	cell4	cell5	cell6	cell7		time [min]	cell1	cell2	cell3	cell4	cell5	cell6	cell7	cell8	cell9	cell10	cell11	cell12	cell13			Baseline	20-30min.	20-30min. (in %)			Baseline	20-30min.	20-30min. (in %)			control	KET
0	7.927	2.7816	4.0023	1.1813	5.532	6.6968	2.3487		0	4.9602	10.533	7.6623	12.331	3.7022	1.8991	6.3946	3.5895	3.3787	2.9993	3.95	8.2713	3.9523		Cell1	42.92	46.58	108.527		Cell1	27.06	24.6	90.9091		Cell1	108.527	90.9091
0.502083	6.9258	2.5316	3.4526	1.5374	2.8754	5.7213	2.3041		0.502083	2.0931	7.2732	8.9043	11.233	3.9773	5.0394	14.225	7.9694	4.442	5.5397	1.861	7.0335	3.0296		Cell2	55.66	53.62	96.3349		Cell2	55.54	43.44	78.2139		Cell2	96.3349	78.2139
1.00468	6.4601	4.5006	3.4093	3.4611	4.0005	4.4833	2.8832		1.00468	6.1624	105,24*	10.331	15	4.0963	1.733	8.4975	4.4205	3.3733	2.156	1.676	11.514	3.6317		Cell3	56.88	55.14	96.9409		Cell3	49.89	76.77	153.879		Cell3	96.9409	153.879
1.50703	5.4605	5.1569	3.0478	2.6734	6.0008	5.7026	1.6925		1.50703	5.1894	6.3778	7.5041	13.308	5.3935	3.7206	12.18	4.6772	3.3028	4.7111	2.3466	8.8894	6.2386		Cell4	43.22	34.39	79.5696		Cell4	33.1	54.63	165.045		Cell4	79.5696	165.045
2.00968	5.8679	2.4378	2.4197	2.0781	6.2821	4.477	3.6011		2.00968	7.0892	5.4406	7.6073	14.678	6.5323	2.8455	12.875	3.9385	3.5729	4.5856	2.5545	9.1338	4.0551		Cell5	53.54	52.8	98.6179		Cell5	33.07	37.74	114.122		Cell5	98.6179	114.122
2.51202	8.0555	2.6879	3.1718	1.9772	3.6255	4.2144	1.8283		2.51202	5.637	11.097	6.952	12.672	5.5884	3.408	12.738	3.1619	2.9291	4.8702	2.7088	6.3526	5.0041		Cell6	73.85	65.23	88.3277		Cell6	32.78	57.42	175.168		Cell6	88.3277	175.168
3.01435	5.2983	2.4378	3.752	3.2315	5.9696	3.3515	2.7556		3.01435	4.0878	9.5352	10.025	13.811	6.0779	2.8984	11.293	4.3168	3.171	5.6368	2.5566	12.226	6.3334		Cell7	37.97	35.53	93.5739		Cell7	32.28	45.49	140.923		Cell7	93.5739	140.923
3.51702	5.4066	2.2191	3.358	3.4673	6.1883	3.5328	2.5276		3.51702	6.0587	9.7049	9.8434	17.159	7.5005	5.256	12.615	4.1616	2.5885	3.7656	1.6386	11.915	2.6957		Cell8	60.21	54.19	90.0017		Cell8	23.24	33.84	145.611		Cell8	90.0017	145.611
4.01935	7.607	2.2503	2.8465	4.5476	4.1256	4.352	3.5163		4.01935	4.6167	11.212	10.211	13.308	6.5306	3.5265	13.311	4.5241	3.5073	3.5463	2.1213	12.231	2.6703		Cell9	49.05	41.63	84.8726		Cell9	39.48	47.44	120.162		Cell9	84.8726	120.162
4.52168	5.6104	1.9065	3.2907	2.5498	5.657	3.2702	2.2666		4.52168	9.3329	6.0087	7.9338	11.604	5.3672	5.6144	10.776	4.9688	3.4069	5.2855	2.6086	13.389	4.4962							Cell10	36.59	35.27	96.3925		Cell10		96.3925
5.02418	4.9809	2.2191	3.3148	3.0213	2.8754	2.8826	0.9535		5.02418	5.3142	11.605	8.6115	8.5638	5.9147	5.1128	11.749	3.8922	2.1481	4.2251	2.864	8.0867	4.1464							Cell11	32.03	39.6	123.634		Cell11		123.634
5.52635	5.7223	2.3441	3.2164	2.6843	4.2818	3.0451	1.1474		5.52635	4.3212	108,1*	7.9718	7.826	5.3939	4.0561	10.831	3.8797	2.1714	6.5172	1.1339	9.5058	2.2659							Cell12	60.9	103.3	169.622		Cell12		169.622
6.02885	6.0195	2.094	2.8306	3.1895	6.4384	4.5583	2.8558		6.02885	3.795	9.0065	8.5241	15.936	4.4958	2.8934	12.458	4.3371	2.8061	4.7753	2.3575	10.457	3.7595
6.53118	6.8789	2.6566	3.3489	2.6964	4.4694	5.3087	2.7728		6.53118	8.5624	9.8797	5.9335	16.966	4.5955	4.7402	10.132	5.2448	4.0198	2.6714	1.7482	12.1	2.7929
7.03385	5.4426	3.2192	4.1771	3.5474	3.813	4.0894	2.3441		7.03385	6.4251	9.1024	11.043	15.311	4.6465	5.7466	14.072	3.3155	2.048	4.639	1.184	12.37	0.83358
7.53652	4.8075	2.2816	3.5024	1.7508	4.9069	3.0514	2.0869		7.53652	7.7464	8.4607	8.8919	14.127	5.2192	1.3825	12.139	6.5903	4.4433	5.2189	1.9117	13.004	2.7727
8.03885	5.8002	1.7815	3.721	4.7652	4.5006	79,63*	2.697		8.03885	8.6356	10.65	8.2638	15.795	5.9655	2.307	13.45	3.4629	4.1521	5.5032	1.1268	8.9075	3.1568
8.54118	5.9576	2.9379	2.9176	4.8762	5.0632	3.5891	1.7857		8.54118	8.7147	12.125	7.91	14.072	8.2848	3.3599	10.519	4.377	3.1407	5.5948	1.9307	8.6408	1.6707
9.04352	6.5959	2.9379	4.7544	3.4798	6.2509	5.2024	1.6747		9.04352	5.8683	11.28	9.7417	15.518	6.3769	3.7536	10.252	3.2472	3.0777	3.6876	2.3282	12.139	5.5483
9.54585	6.4978	4.4069	3.2265	2.6328	4.5006	4.0456	2.7135		9.54585	8.9197	10.831	9.5328	11.4	6.0588	4.5554	11.034	2.2178	3.4023	2.6319	1.7033	11.118	4.0178
11.5163	5.2488	2.185	3.9889	4.5323	5.5829	3.6097	1.2483		11.5163	6.7724	10.923	7.5785	18.793	6.3499	3.5861	11.38	2.3485	2.7076	5.519	1.3987	12.068	2.7827
12.0187	6.653	3.4785	3.2426	3.4043	9.2776	3.3692	2.193		12.0187	7.526	10.436	7.0532	13.967	5.1919	2.3345	11.036	2.6633	3.366	3.1829	1.44	12.968	3.2676
12.5213	5.1226	3.4456	2.4734	3.1414	6.6122	4.1938	1.0225		12.5213	10.988	101,6*	7.3228	8.7499	3.1659	1.9188	10.872	3.0888	2.6088	4.2367	2.7563	11.179	2.9242
13.0237	4.5885	3.0181	5.2509	4.7024	6.8071	3.865	3.3212		13.0237	6.3072	13.66	8.352	9.7044	4.323	1.8953	10.107	3.6247	4.0461	2.5516	2.4148	15.494	2.586
13.5259	6.0083	2.4591	2.8512	3.5221	7.8064	5.0739	2.7035		13.5259	6.7737	14.447	7.4407	14.333	4.3883	1.5412	9.6988	4.2093	2.4642	3.4726	1.7604	14.291	2.2787
14.0282	6.1972	2.8473	2.4203	4.5103	7.4846	4.7425	2.3823		14.0282	3.6004	108,05*	7.9071	110,4*	3.904	2.6535	10.205	5.3587	3.2084	3.3207	3.2901	12.841	2.1111
14.5305	8.5009	3.2828	3.1254	4.1519	6.9852	4.8131	2.0106		14.5305	6.2546	12.115	8.107	108,63*	7.3268	3.7248	11.721	6.5734	2.7307	2.6854	1.9286	13.96	2.8794
15.0328	6.5737	2.655	3.946	4.2198	7.9175	5.9467	1.7726		15.0328	2.5235	5.9928	8.1837	109,11*	2.2466	2.0546	11.444	6.2348	3.65	3.4611	2.8726	13.76	0.10012
15.5352	5.8242	2.1276	1.8616	3.1314	7.648	4.1469	1.9194		15.5352	3.1158	10.636	8.1407	109,32*	5.0342	5.9974	9.6555	7.4299	4.4248	6.0294	1.3206	14.052	1.4328
16.0375	6.9575	3.2701	2.717	4.4416	5.0735	4.5442	1.8793		16.0375	1.9925	9.1884	7.8203	121,12*	3.8846	6.1054	10.184	7.9965	3.0161	5.9359	959,21*	13.602	4.4348
16.5407	6.6675	2.6351	3.2696	5.5198	6.6642	4.0133	2.0206		16.5407	5.7284	6.6918	7.9896	120,71*	5.0425	3.8035	12.047	7.3029	2.4053	4.4921	6.1173	16.213	1.1183
17.0423	4.8368	2.5005	4.1871	4.8877	7.9455	3.8744	0.86383		17.0423	1.6037	9.1722	8.8076	121,29*	8.5171	5.8926	11.468	10.898	3.6698	6.2082	2.6119	14.821	2.3396
17.544	7.7838	2.6107	2.1768	3.3676	6.5207	3.2421	1.7891		17.544	2.0539	5.8693	7.8194	24.882	5.7698	6.3838	14.517	9.5356	3.1177	15.476	4.5942	18.367	0.28323
18.0474	7.5843	2.6614	3.0438	2.4905	4.745	3.2379	1.8494		18.0474	2.8034	4.9884	8.0807	24.302	7.604	7.517	14.184	8.1191	2.6246	112,06*	5.3763	19.191	0.9233
18.549	5.94	2.126	1.1953	4.1874	5.1664	5.1805	0.68045		18.549	2.9525	6.7587	7.818	119,92*	9.0737	6.7493	13.834	10.263	5.2497	13.638	4.039	21.93	4.8224
19.0524	5.8855	2.6982	3.5002	4.4801	8.6241	4.4802	0.45489		19.0524	6.3781	7.24	8.6995	120,22*	7.3149	6.4175	15.641	12.134	6.5807	17.232	4.7741	14.01	5.359
19.5557	6.6735	2.5945	2.1652	4.8915	6.6286	6.8255	2.4673		19.5557	5.5762	5.7257	9.0253	21.349	6.3436	8.7703	16.175	11.974	4.636	12.216	2.8686	17.697	7.9814
20.059	5.578	2.6501	4.3095	3.7121	6.892	3.6782	1.3932		20.059	3.2499	6.0033	7.3357	23.792	8.37	7.6748	18.527	10.684	6.0515	15.103	3.4595	17.366	8.2777
20.5607	6.701	5.9228	3.6598	4.9064	6.0376	4.0594	2.3778		20.5607	2.3601	7.6617	7.8648	119,98*	6.4193	5.8169	16.522	11.354	4.9603	14.655	2.6655	17.585	9.6059
21.064	6.5288	2.7351	2.2968	3.6581	8.2113	4.5198	1.6058		21.064	2.3773	6.987	8.0388	24.127	6.6997	8.1043	15.911	11.181	5.4244	15.81	1.3247	16.302	5.4037
21.9557	5.5814	2.7595	2.1926	2.8075	5.9747	4.2423	1.5991		21.9557	7.4734	9.1421	10.16	22.773	6.3053	8.6501	17.264	12.153	6.7453	14.988	1.3752	19.089	10.066
22.4574	4.0692	2.6267	4.4696	3.8212	6.1848	4.1761	1.8319		22.4574	5.7765	5.1025	7.6747	22.167	5.3199	6.6346	18.871	13.036	7.1608	19.335	3.6379	17.83	7.7289
22.9607	5.0453	3.7984	4.6459	4.3331	5.5085	5.6554	1.9004		22.9607	4.956	6.1358	10.433	22.592	8.6042	4.7847	19.979	11.372	7.5236	17.267	3.3183	18.144	8.0492
23.4624	5.1914	2.3678	3.572	4.9223	4.7794	5.5103	1.4838		23.4624	5.2057	8.6978	9.9996	23.763	7.439	6.6638	20.48	13.324	7.748	16.834	2.3167	16.678	8.6746
23.9657	5.0181	2.5526	2.3478	3.7999	7.5921	2.5566	2.1392		23.9657	4.4673	4.1602	100,71*	20.851	6.6653	5.8278	16.574	11.742	8.123	19.988	2.5018	16.436	7.7468
24.4673	4.264	3.3447	4.6226	3.276	6.6184	4.0974	1.8511		24.4673	4.627	104,08*	12.943	18.419	7.6843	6.9033	18.772	12.541	8.3397	17.088	2.3745	18.563	5.4092
24.9707	4.3643	2.75	4.3066	3.6753	6.9287	5.3417	0.69938		24.9707	6.3304	103,15*	13.867	18.046	6.4956	5.5196	18.171	12.298	9.4061	15.031	2.459	18.662	8.0883
25.4723	5.3356	3.5906	4.5495	5.1854	5.0489	5.6205	2.1937		25.4723	1.8446	7.5507	13.958	17.293	9.5159	5.5221	20.684	12.163	9.8617	116,17*	3.8804	15.167	11.042
25.974	5.5157	2.9725	2.787	5.444	6.8836	4.3233	1.4302		25.974	8.0266	6.4625	14.434	19.885	7.6642	5.437	18.186	11.513	8.9948	116,16*	1.5111	14.258	9.3678
26.4774	7.7953	2.2518	3.8677	4.6771	6.1952	6.2349	2.1862		26.4774	5.0633	99,628*	13.952	23.941	7.498	3.4675	21.516	12.912	11.49	19.651	1.7211	16.053	9.4944
26.979	7.0689	2.8762	4.0939	6.1875	5.6142	5.6085	3.2926		26.979	1.1449	4.303	13.248	25.441	6.6002	6.4743	19.459	12.655	11.842	117,32*	2.1532	16.752	12.963
27.4824	7.3213	4.0592	3.5865	5.2892	2.5981	3.3765	0.98362		27.4824	1.9514	7.1261	14.735	24.754	6.8525	5.5514	19.443	13.753	13.399	18.153	911,92*	17.168	13.589
27.984	4.6889	2.8758	3.3443	5.1606	5.86	3.1462	0.69938		27.984	4.3544	8.2575	14.543	25.181	7.8878	6.5221	19.103	12.041	12.312	14.674	3.6671	17.339	12.519
28.4873	2.7417	2.8	2.2758	5.6662	7.6934	2.6517	2.1937		28.4873	6.8759	9.7735	17.251	22.829	6.1712	3.0845	111,41*	12.091	11.117	17.32	4.1101	12.681	11.71
28.989	4.6905	2.4787	3.5113	3.9433	6.387	4.6719	1.4302		28.989	4.1205	7.4175	15.321	25.845	6.482	5.0073	19.642	12.346	11.683	18.331	1.6786	15.809	13.351
29.4907	6.3878	3.0578	4.1421	7.7129	7.1782	4.7407	2.1862		29.4907	6.5279	13.092	15.928	24.183	6.821	5.2553	19.596	12.953	12.174	18.357	1.9731	15.071	10.659
29.994	6.7848	2.44	5.184	3.8591	4.345	4.3999	3.2926		29.994	4.8362	6.5737	14.066	25.038	9.951	6.8582	20.432	13.221	13.566	17.084	2.1924	103,93*	14.086
30.4957	4.279	1.7673	3.2516	4.0631	5.8477	2.7614	0.98362		30.4957	4.1979	7.6317	16.246	20.198	10.776	6.8693	19.875	12.421	10.223	15.961	2.9236	19.08	11.559
30.999	6.5567	3.9492	3.5181	5.8807	7.9383	3.8215	3.2926		30.999	8.2626	8.6198	14.458	21.569	10.243	5.82	19.37	12.425	12.081	19.158	1.7581	16.607	10.832
*values excluded, since criteria for EPSP detection were not fullfilled

## Sheet: Figure 3
	Fig. 3c
	AUC				Mean DFF/s
	Saline	NAB14	Ketamine		time (sec.)	Saline		Ketamine		NAB-14
event1	6.76408	21.2191	48.1768		-10	0.0257697	0.47763	0.994231	0.390522	0.967706	0.528201
event2	6.33018	45.6632	48.5411		-9.94992	0.0300389	0.477408	1.00341	0.387205	0.979834	0.537215
event3	-10.188	22.2744	33.0295		-9.89983	0.0370353	0.480003	1.01413	0.386085	0.973176	0.537749
event4	24.2548	31.9604	10.6144		-9.84975	0.0483167	0.483449	1.01983	0.385341	0.953949	0.536111
event5	19.686	21.8908	30.8201		-9.79967	0.0617873	0.483894	1.0237	0.380883	0.933683	0.534809
event6	12.1021	34.1884	24.6464		-9.74958	0.0746309	0.484079	1.02827	0.375193	0.922637	0.533074
event7	16.8628	29.4215	20.7312		-9.6995	0.0791914	0.484939	1.03557	0.370438	0.915146	0.537077
event8	30.8198	41.6462	54.6716		-9.64942	0.0766604	0.486492	1.05051	0.366339	0.899642	0.539154
event9	-5.85258	44.0437	-8.1268		-9.59933	0.0742136	0.490276	1.06808	0.364749	0.868225	0.532427
event10	14.6163	16.254	22.4048		-9.54925	0.0765419	0.494806	1.07761	0.365186	0.825118	0.519656
event11	19.0018	18.6428	0.139969		-9.49917	0.0848913	0.497416	1.08325	0.365084	0.784593	0.506307
event12	9.48501	5.42362	20.3809		-9.44908	0.0941625	0.498022	1.08793	0.366347	0.75481	0.496892
event13	-7.97005	9.18137	9.73735		-9.399	0.0997572	0.498335	1.09426	0.368745	0.74069	0.487521
event14	8.37774	11.31	3.99383		-9.34892	0.0992865	0.498718	1.10488	0.371893	0.731055	0.48103
event15	-6.6841	15.7366	-0.241573		-9.29883	0.0958541	0.496513	1.11369	0.379761	0.711801	0.4754
event16	21.4456	-11.6273	21.164		-9.24875	0.0975491	0.491298	1.11308	0.388912	0.683407	0.466853
event17	-0.756462	-15.4855	-4.25711		-9.19867	0.106221	0.481301	1.10097	0.397034	0.653814	0.464685
event18	5.02544	16.5823	-3.34937		-9.14858	0.114961	0.463627	1.08058	0.403876	0.635061	0.46798
event19	12.7594	29.6909	6.49388		-9.0985	0.120473	0.442403	1.06004	0.407862	0.631154	0.473795
event20	0.269549	1.28285	4.87651		-9.04842	0.118875	0.420833	1.03976	0.411748	0.635736	0.483165
event21	11.5403	2.82463	-0.51555		-8.99833	0.111491	0.397798	1.01959	0.416853	0.639084	0.49128
event22	-1.57113	28.1918	14.7006		-8.94825	0.107653	0.374357	0.998747	0.421591	0.636963	0.495977
event23	17.7935	-3.46488	16.9917		-8.89817	0.108689	0.350328	0.967268	0.427394	0.634059	0.50123
event24	15.7523	22.1736	-2.73554		-8.84808	0.11178	0.32498	0.926786	0.432543	0.642966	0.504569
event25	12.8547	100.828	-6.00599		-8.798	0.110959	0.300612	0.890231	0.433968	0.668461	0.507031
event26	6.34569	54.4462	16.6664		-8.74792	0.102686	0.280184	0.856345	0.433815	0.702102	0.511306
event27	0.248629	51.237	9.10791		-8.69783	0.0892914	0.264353	0.828105	0.431772	0.7373	0.513595
event28	3.46335	35.0492	-0.594653		-8.64775	0.0761672	0.25365	0.803418	0.430122	0.763698	0.513782
event29	2.85933	36.1035	5.73554		-8.59767	0.0693142	0.24581	0.775775	0.429682	0.784319	0.509729
event30	0.163034		1.71216		-8.54758	0.0702468	0.237892	0.746033	0.427023	0.814109	0.50367
event31	28.4103		7.45142		-8.4975	0.0718408	0.230007	0.721413	0.423331	0.859183	0.501053
event32	-26.6938		14.8911		-8.44742	0.0698737	0.223639	0.706614	0.419334	0.920857	0.495754
event33	-12.1356		9.23873		-8.39733	0.0654516	0.217146	0.700276	0.414373	0.98861	0.491257
event34	1.18024		44.6275		-8.34725	0.0625392	0.211762	0.698572	0.412646	1.05068	0.489868
event35	9.16632		11.2701		-8.29717	0.0691366	0.208206	0.699596	0.412371	1.10237	0.489235
event36	-9.34561		36.6458		-8.24708	0.0877463	0.203974	0.699999	0.412471	1.14838	0.49298
event37	-6.93635		49.1355		-8.197	0.111509	0.19938	0.699891	0.413131	1.20371	0.501643
event38	0.502191		25.1789		-8.14692	0.13578	0.196642	0.709199	0.41207	1.26959	0.513503
event39	14.1183		31.6432		-8.09683	0.158296	0.196863	0.730117	0.410261	1.33442	0.529816
event40	-3.53185		37.8851		-8.04675	0.180724	0.199747	0.753912	0.409243	1.38986	0.54396
event41	54.8089		39.4547		-7.99667	0.209028	0.204778	0.778822	0.408314	1.43266	0.553979
event42	-38.2807		31.8838		-7.94658	0.243961	0.209024	0.798734	0.409182	1.46281	0.565039
event43	6.59791		28.381		-7.8965	0.281969	0.210449	0.810532	0.409234	1.49474	0.577708
event44	62.7453		14.9476		-7.84642	0.315318	0.209939	0.824162	0.407328	1.53588	0.595969
event45	14.2427		45.3433		-7.79633	0.339613	0.20834	0.845305	0.406162	1.57667	0.617074
event46	5.12488		9.48774		-7.74625	0.35824	0.206088	0.8682	0.405016	1.60622	0.633482
event47	6.56971		26.8108		-7.69617	0.376521	0.201713	0.887443	0.403857	1.61499	0.65094
event48	-2.35718		37.5099		-7.64608	0.398385	0.193957	0.900666	0.40252	1.60415	0.668717
event49	1.03605		1.15244		-7.596	0.423687	0.182298	0.907027	0.395589	1.58487	0.687663
event50	7.09054		13.8976		-7.54592	0.444684	0.166763	0.906576	0.385441	1.57254	0.70847
event51	6.48146		19.9682		-7.49583	0.456493	0.148227	0.904942	0.373611	1.56776	0.730676
event52	33.0629		16.6803		-7.44575	0.460622	0.128001	0.905176	0.359725	1.55438	0.75403
event53	32.7745		49.2338		-7.39567	0.461802	0.10607	0.897266	0.34728	1.5289	0.776075
event54	-27.2001		99.8775		-7.34558	0.466345	0.0805628	0.87903	0.331634	1.49363	0.792318
event55	-6.99251		23.305		-7.2955	0.478848	0.0517315	0.84989	0.316315	1.45488	0.807891
event56	12.6254		76.6519		-7.24542	0.493378	0.0178954	0.813036	0.300311	1.42449	0.824994
event57	19.1574		-12.9176		-7.19533	0.504919	0.0204827	0.774849	0.283193	1.40565	0.841165
event58	7.96136		-5.41666		-7.14525	0.51082	0.0590984	0.743847	0.271003	1.38504	0.858302
event59	-7.47559		-28.3284		-7.09517	0.51515	0.0997445	0.71194	0.265929	1.34929	0.874816
event60	-3.6201		15.4654		-7.04508	0.523406	0.141224	0.67163	0.265941	1.30103	0.88758
event61	11.1159		-7.91186		-6.995	0.534567	0.183388	0.624777	0.270615	1.24818	0.897258
event62			4.85653		-6.94492	0.545653	0.225538	0.575382	0.278605	1.20308	0.903684
event63			16.8876		-6.89483	0.549859	0.266949	0.529233	0.293121	1.1752	0.908618
event64			64.9514		-6.84475	0.541652	0.304843	0.489008	0.316495	1.1593	0.91123
event65			25.6085		-6.79467	0.524146	0.338642	0.459043	0.343529	1.13591	0.912989
event66			42.6752		-6.74458	0.503084	0.368631	0.432974	0.371815	1.10043	0.912626
event67			31.2685		-6.6945	0.480622	0.39591	0.404683	0.395107	1.05862	0.906558
event68			-1.03351		-6.64442	0.45667	0.419296	0.382249	0.411393	1.01832	0.896874
event69			-17.8374		-6.59433	0.423449	0.438274	0.36734	0.426311	0.987752	0.887669
event70			0.708797		-6.54425	0.373728	0.452137	0.36291	0.439786	0.960786	0.878162
event71			-21.7463		-6.49417	0.309572	0.458914	0.370331	0.452002	0.925617	0.866969
event72			9.97487		-6.44408	0.237722	0.459445	0.383494	0.462115	0.874114	0.853107
event73			-3.91796		-6.394	0.166695	0.456932	0.393016	0.466488	0.813202	0.830746
event74			7.64711		-6.34392	0.0974345	0.451581	0.401103	0.465007	0.754279	0.800992
event75			12.6596		-6.29383	0.0262169	0.444038	0.411214	0.45948	0.701476	0.767379
					-6.24375	0.0484083	0.434273	0.426203	0.452827	0.658115	0.730775
					-6.19367	0.126928	0.42186	0.447465	0.445394	0.616229	0.692149
					-6.14358	0.203403	0.407078	0.471118	0.435353	0.559906	0.650739
					-6.0935	0.268437	0.39264	0.491879	0.422308	0.489562	0.605443
					-6.04342	0.319445	0.379963	0.501536	0.405658	0.419847	0.556241
					-5.99333	0.360876	0.368718	0.50687	0.385934	0.361764	0.504614
					-5.94325	0.395956	0.35751	0.515638	0.368227	0.317277	0.457045
					-5.89317	0.429163	0.347168	0.523296	0.354443	0.281868	0.414798
					-5.84308	0.456648	0.336574	0.530489	0.341353	0.241945	0.377601
					-5.793	0.470946	0.325385	0.534947	0.329175	0.199232	0.344433
					-5.74292	0.46979	0.315547	0.529777	0.316176	0.157963	0.318832
					-5.69283	0.456534	0.307026	0.518757	0.301314	0.133839	0.304749
					-5.64275	0.439721	0.296603	0.510751	0.287441	0.128369	0.306433
					-5.59267	0.42233	0.284593	0.50859	0.276092	0.134149	0.313395
					-5.54258	0.403264	0.271208	0.511558	0.266511	0.142506	0.319873
					-5.4925	0.377569	0.255883	0.515184	0.258478	0.140912	0.330738
					-5.44242	0.341783	0.240443	0.5151	0.25055	0.130457	0.343338
					-5.39233	0.298042	0.22612	0.507994	0.242321	0.128739	0.359914
					-5.34225	0.255019	0.209983	0.500144	0.234384	0.140945	0.388921
					-5.29217	0.219398	0.190491	0.501961	0.229622	0.1595	0.418707
					-5.24208	0.190466	0.169871	0.509443	0.228194	0.172451	0.443606
					-5.192	0.166429	0.147317	0.516204	0.228072	0.173038	0.464175
					-5.14192	0.139677	0.12214	0.522984	0.228375	0.157359	0.482656
					-5.09183	0.108979	0.098465	0.526292	0.228998	0.136121	0.500451
					-5.04175	0.0801149	0.0790363	0.52559	0.228688	0.118611	0.524168
					-4.99167	0.0578051	0.0632544	0.533634	0.228251	0.110318	0.549826
					-4.94158	0.0436759	0.0527069	0.548952	0.230612	0.0952709	0.571923
					-4.8915	0.0335347	0.0489903	0.565473	0.233818	0.064741	0.582956
					-4.84142	0.0220676	0.0506398	0.576368	0.23815	0.023409	0.58655
					-4.79133	0.0080263	0.058427	0.580971	0.243038	0.0241098	0.586284
					-4.74125	0.00426049	0.0708894	0.58027	0.246312	0.0635874	0.581062
					-4.69117	0.0101501	0.0844014	0.578361	0.247598	0.0874801	0.574696
					-4.64108	0.00709417	0.0977296	0.582818	0.249402	0.108955	0.564148
					-4.591	0.000772973	0.10793	0.591373	0.250921	0.139105	0.537175
					-4.54092	0.00808725	0.115738	0.594158	0.249699	0.176245	0.502356
					-4.49083	0.0103162	0.122931	0.590406	0.247467	0.214815	0.46365
					-4.44075	0.00678413	0.128532	0.581579	0.245069	0.243236	0.426197
					-4.39067	0.00547282	0.134527	0.568782	0.241017	0.248622	0.391906
					-4.34058	0.0117837	0.139923	0.557916	0.236423	0.235407	0.362437
					-4.2905	0.0238098	0.143062	0.554228	0.231076	0.218715	0.330098
					-4.24042	0.037531	0.146275	0.543469	0.224341	0.209897	0.293135
					-4.19033	0.0471332	0.15046	0.524139	0.216003	0.19956	0.257975
					-4.14025	0.0526932	0.155314	0.49738	0.206095	0.179949	0.232912
					-4.09017	0.0606655	0.161401	0.468638	0.194273	0.148525	0.218458
					-4.04008	0.0748377	0.16847	0.44236	0.179852	0.0995602	0.212681
					-3.99	0.0962533	0.173905	0.421707	0.165283	0.0408414	0.215597
					-3.93992	0.120782	0.179031	0.403813	0.152845	0.0117067	0.222126
					-3.88983	0.143328	0.186608	0.380085	0.140529	0.0641807	0.230732
					-3.83975	0.163218	0.195218	0.349121	0.131554	0.124647	0.243756
					-3.78967	0.182043	0.203669	0.315428	0.126149	0.198606	0.262414
					-3.73958	0.206519	0.212706	0.282177	0.119726	0.287896	0.283969
					-3.6895	0.23984	0.219263	0.252609	0.113133	0.381707	0.305444
					-3.63942	0.276587	0.221191	0.228209	0.106235	0.46222	0.324079
					-3.58933	0.30975	0.221247	0.201763	0.0991558	0.523995	0.336633
					-3.53925	0.336149	0.221335	0.164859	0.0965054	0.581249	0.342703
					-3.48917	0.356788	0.219539	0.128605	0.0964346	0.643334	0.349111
					-3.43908	0.377074	0.216667	0.0958589	0.0951598	0.710421	0.356075
					-3.389	0.399853	0.214054	0.0703684	0.092654	0.782811	0.35961
					-3.33892	0.421824	0.208823	0.052275	0.0879622	0.850418	0.359961
					-3.28883	0.439396	0.199591	0.0373423	0.083305	0.898824	0.3542
					-3.23875	0.446028	0.189836	0.0183111	0.0810915	0.928595	0.33975
					-3.18867	0.444402	0.179013	0.0031991	0.0815476	0.95657	0.318596
					-3.13858	0.439067	0.166624	0.0199879	0.0851889	0.983926	0.295998
					-3.0885	0.433419	0.156199	0.028533	0.0860415	1.01023	0.274296
					-3.03842	0.429256	0.149087	0.0304273	0.0831849	1.02701	0.250432
					-2.98833	0.422326	0.14447	0.0265114	0.0816994	1.02327	0.226159
					-2.93825	0.407962	0.14355	0.02244	0.0805906	1.00262	0.207437
					-2.88817	0.386532	0.147233	0.0242101	0.0861884	0.976501	0.192992
					-2.83808	0.362384	0.152278	0.0250423	0.0985302	0.959697	0.182444
					-2.788	0.340856	0.156674	0.0145698	0.111961	0.946493	0.181287
					-2.73792	0.323417	0.15944	0.000758162	0.125764	0.933403	0.195775
					-2.68783	0.30756	0.160174	0.0161353	0.142733	0.910116	0.222819
					-2.63775	0.288083	0.163683	0.0298643	0.162302	0.867618	0.255824
					-2.58767	0.261383	0.169195	0.0338912	0.183942	0.814847	0.294654
					-2.53758	0.22827	0.173449	0.0302577	0.207077	0.767156	0.328564
					-2.4875	0.197282	0.178062	0.027475	0.229149	0.728767	0.354822
					-2.43742	0.16941	0.179921	0.0273001	0.246236	0.688249	0.381774
					-2.38733	0.143285	0.177875	0.0252807	0.260491	0.639809	0.407095
					-2.33725	0.114842	0.178233	0.0187446	0.271951	0.575753	0.427422
					-2.28717	0.0782085	0.18191	0.00744299	0.278165	0.501329	0.444199
					-2.23708	0.0348008	0.185522	0.0116184	0.281234	0.431761	0.45282
					-2.187	0.0112405	0.189573	0.0327712	0.279622	0.374655	0.450812
					-2.13692	0.0543921	0.196196	0.0464462	0.27276	0.326741	0.443697
					-2.08683	0.095452	0.202224	0.0589654	0.262769	0.273159	0.436083
					-2.03675	0.138225	0.205449	0.0785498	0.250507	0.206894	0.433842
					-1.98667	0.185271	0.207557	0.102176	0.23703	0.125635	0.428159
					-1.93658	0.237499	0.20624	0.132225	0.221299	0.0430195	0.421924
					-1.8865	0.288906	0.200891	0.163814	0.203698	0.0244873	0.413203
					-1.83642	0.331247	0.193934	0.186348	0.185508	0.0780258	0.397052
					-1.78633	0.361474	0.18782	0.199578	0.165275	0.129747	0.383424
					-1.73625	0.386178	0.181853	0.208881	0.144934	0.189741	0.379606
					-1.68617	0.407644	0.175591	0.220344	0.129246	0.252987	0.374066
					-1.63608	0.429826	0.16808	0.233807	0.114955	0.313811	0.363656
					-1.586	0.449473	0.15995	0.249903	0.10554	0.359505	0.350342
					-1.53592	0.458888	0.151923	0.264193	0.103033	0.386795	0.329227
					-1.48583	0.455745	0.145665	0.270409	0.106006	0.408161	0.305118
					-1.43575	0.442493	0.143136	0.272838	0.117326	0.437342	0.288773
					-1.38567	0.426515	0.141907	0.282069	0.133024	0.477418	0.274829
					-1.33558	0.411214	0.140744	0.29562	0.147633	0.520688	0.255068
					-1.2855	0.394834	0.13969	0.309362	0.163162	0.553471	0.229962
					-1.23542	0.373916	0.139255	0.323895	0.17864	0.567905	0.202387
					-1.18533	0.342666	0.1397	0.333391	0.196081	0.572008	0.170489
					-1.13525	0.304383	0.140948	0.338451	0.215241	0.58557	0.14152
					-1.08517	0.267163	0.141898	0.347368	0.232463	0.61469	0.124494
					-1.03508	0.236454	0.14045	0.363967	0.247826	0.648723	0.109365
					-0.985	0.211781	0.135824	0.386501	0.257468	0.675422	0.0949929
					-0.934917	0.191826	0.130553	0.409709	0.263119	0.692267	0.0926035
					-0.884833	0.17005	0.125994	0.429223	0.269653	0.698786	0.0982564
					-0.83475	0.145682	0.122899	0.441008	0.27464	0.70567	0.117637
					-0.784667	0.124955	0.122245	0.449136	0.277896	0.725667	0.143573
					-0.734583	0.113974	0.121896	0.463738	0.277486	0.754964	0.175983
					-0.6845	0.113024	0.119277	0.48444	0.270514	0.783632	0.216076
					-0.634417	0.117567	0.11589	0.499756	0.260692	0.803319	0.255562
					-0.584333	0.121801	0.111356	0.509301	0.248775	0.809431	0.292322
					-0.53425	0.123299	0.105489	0.511756	0.234817	0.814647	0.329155
					-0.484167	0.125522	0.10026	0.503732	0.218767	0.827725	0.363691
					-0.434083	0.135437	0.0950816	0.495306	0.199012	0.852905	0.398197
					-0.384	0.154398	0.0877821	0.491224	0.178855	0.873206	0.434141
					-0.333917	0.177008	0.0797129	0.487122	0.161246	0.877919	0.471972
					-0.283833	0.196707	0.0722001	0.478448	0.152645	0.870841	0.507415
					-0.23375	0.208779	0.0657584	0.463112	0.155086	0.857316	0.538935
					-0.183667	0.213678	0.0625146	0.442293	0.163952	0.848601	0.570864
					-0.133583	0.217516	0.062235	0.419142	0.185293	0.854781	0.601645
					-0.0835	0.224588	0.0631553	0.402011	0.216019	0.871618	0.630339
					-0.0334167	0.232983	0.0651838	0.39057	0.254934	0.881169	0.66201
					0.0166667	0.236001	0.0697815	0.37424	0.29979	0.875112	0.691423
					0.06675	0.230492	0.0786476	0.348905	0.341589	0.857901	0.711601
					0.116833	0.216043	0.0917083	0.323718	0.380435	0.838812	0.72892
					0.166917	0.197947	0.106952	0.297366	0.418601	0.832557	0.742834
					0.217	0.182918	0.121796	0.276676	0.455151	0.834873	0.752722
					0.267083	0.171248	0.135973	0.26999	0.492958	0.840373	0.763534
					0.317167	0.159135	0.150059	0.267183	0.529374	0.832623	0.773808
					0.36725	0.142006	0.161945	0.262273	0.561911	0.823359	0.781527
					0.417333	0.119949	0.173479	0.256829	0.59016	0.821191	0.779533
					0.467417	0.0992376	0.184827	0.253401	0.613624	0.833824	0.773975
					0.5175	0.0847029	0.191809	0.258229	0.636105	0.867051	0.76948
					0.567583	0.0793762	0.195892	0.274208	0.65794	0.908789	0.761763
					0.617667	0.0786503	0.198597	0.303045	0.675853	0.942018	0.75558
					0.66775	0.077703	0.199515	0.335426	0.690516	0.965141	0.752902
					0.717833	0.0741659	0.199233	0.368634	0.69971	0.992012	0.743795
					0.767917	0.0716482	0.198451	0.412432	0.703814	1.03684	0.729939
					0.818	0.0758088	0.196411	0.472668	0.709268	1.10109	0.717882
					0.868083	0.090714	0.191751	0.547902	0.717073	1.18228	0.707642
					0.918167	0.113948	0.18431	0.643581	0.72705	1.26524	0.700025
					0.96825	0.137955	0.177243	0.75278	0.739007	1.34633	0.700052
					1.01833	0.157842	0.173526	0.863131	0.748197	1.42747	0.701956
					1.06842	0.17301	0.173136	0.980189	0.753931	1.53045	0.703169
					1.1185	0.189234	0.175972	1.10757	0.758249	1.65567	0.705505
					1.16858	0.211929	0.179355	1.24623	0.763297	1.80315	0.723441
					1.21867	0.240296	0.180513	1.39803	0.772557	1.96066	0.750337
					1.26875	0.270645	0.178318	1.55496	0.784142	2.11634	0.787953
					1.31883	0.296451	0.173463	1.71163	0.797473	2.27271	0.840188
					1.36892	0.318893	0.166899	1.86213	0.814196	2.44875	0.90153
					1.419	0.343387	0.15783	2.01225	0.830978	2.64982	0.972602
					1.46908	0.373584	0.146552	2.16731	0.851253	2.87221	1.06431
					1.51917	0.41089	0.132891	2.32088	0.876927	3.1031	1.1738
					1.56925	0.450148	0.115523	2.4681	0.901413	3.33657	1.29586
					1.61933	0.486152	0.0956738	2.60608	0.922917	3.56945	1.43093
					1.66942	0.516899	0.0762665	2.72408	0.939839	3.80981	1.57273
					1.7195	0.54848	0.0568081	2.82563	0.951529	4.06585	1.7211
					1.76958	0.588396	0.0360048	2.92363	0.96248	4.34112	1.87901
					1.81967	0.64295	0.0250423	3.01886	0.97366	4.6183	2.0437
					1.86975	0.708949	0.0435723	3.11111	0.98571	4.88349	2.20976
					1.91983	0.778984	0.0775667	3.19838	0.997567	5.1312	2.37156
					1.96992	0.847051	0.115294	3.27511	1.00453	5.36632	2.52857
					2.02	0.913839	0.153147	3.34609	1.00785	5.60374	2.68312
					2.07008	0.987143	0.191735	3.41605	1.00802	5.84926	2.83366
					2.12017	1.06861	0.232986	3.49291	1.00472	6.09236	2.97999
					2.17025	1.15349	0.276302	3.57576	1.00321	6.32332	3.12108
					2.22033	1.23934	0.321071	3.65533	0.999422	6.53924	3.25093
					2.27042	1.32223	0.366227	3.73031	0.991536	6.74755	3.37005
					2.3205	1.40275	0.409611	3.79951	0.983555	6.95305	3.482
					2.37058	1.4873	0.450932	3.86436	0.975273	7.15975	3.58537
					2.42067	1.58046	0.491448	3.93734	0.969769	7.36976	3.68216
					2.47075	1.68112	0.531176	4.01852	0.967736	7.56957	3.76869
					2.52083	1.78287	0.568421	4.09667	0.967176	7.74531	3.83843
					2.57092	1.87582	0.601285	4.16732	0.967158	7.90433	3.89106
					2.621	1.95826	0.628329	4.22621	0.96584	8.05744	3.92414
					2.67108	2.03432	0.650241	4.27592	0.962665	8.21239	3.94284
					2.72117	2.11316	0.667416	4.32112	0.962645	8.37566	3.9478
					2.77125	2.19734	0.682809	4.36395	0.96408	8.53101	3.93793
					2.82133	2.28032	0.697459	4.40198	0.969305	8.66759	3.91333
					2.87142	2.35752	0.708669	4.42577	0.9792	8.78003	3.87276
					2.9215	2.42971	0.716125	4.43374	0.987993	8.87602	3.81419
					2.97158	2.49543	0.719418	4.43419	0.997524	8.95921	3.74522
					3.02167	2.55936	0.718174	4.42908	1.00973	9.02943	3.66551
					3.07175	2.62468	0.714152	4.42651	1.02162	9.08319	3.5723
					3.12183	2.68606	0.708725	4.42869	1.03516	9.10591	3.46666
					3.17192	2.73802	0.701533	4.42176	1.0482	9.08736	3.34548
					3.222	2.7766	0.690918	4.40231	1.06088	9.03965	3.20931
					3.27208	2.80271	0.676672	4.37652	1.0728	8.98128	3.06778
					3.32217	2.82305	0.660409	4.34703	1.08283	8.91401	2.92485
					3.37225	2.84212	0.643407	4.31965	1.09307	8.83934	2.7846
					3.42233	2.86004	0.626614	4.29317	1.10464	8.74536	2.64749
					3.47242	2.86975	0.609986	4.26425	1.11289	8.61878	2.51353
					3.5225	2.86619	0.590975	4.2248	1.11955	8.46805	2.3807
					3.57258	2.85118	0.568952	4.17172	1.11952	8.30194	2.25623
					3.62267	2.82906	0.545716	4.11567	1.11099	8.13297	2.15066
					3.67275	2.80353	0.523342	4.05797	1.10159	7.96368	2.06261
					3.72283	2.77931	0.503526	3.99733	1.09053	7.79548	1.99241
					3.77292	2.75168	0.486282	3.93803	1.07647	7.61801	1.93979
					3.823	2.71598	0.470317	3.86789	1.06153	7.43195	1.90061
					3.87308	2.67275	0.454301	3.78176	1.04199	7.25588	1.87762
					3.92317	2.62449	0.437233	3.69352	1.01847	7.10636	1.87381
					3.97325	2.57538	0.419564	3.60871	0.993679	6.97811	1.88537
					4.02333	2.52746	0.401218	3.52765	0.968038	6.86064	1.90393
					4.07342	2.47916	0.379496	3.45185	0.944565	6.74311	1.92196
					4.1235	2.42494	0.350509	3.37591	0.920609	6.61689	1.94013
					4.17358	2.3612	0.315262	3.29646	0.893983	6.49254	1.95474
					4.22367	2.28968	0.275585	3.21368	0.867998	6.38337	1.9652
					4.27375	2.21778	0.231382	3.13879	0.83989	6.29115	1.97764
					4.32383	2.14991	0.187205	3.0781	0.81714	6.21815	1.98563
					4.37392	2.08804	0.144741	3.02416	0.801341	6.15182	1.98678
					4.424	2.02844	0.102485	2.97557	0.786661	6.0795	1.98598
					4.47408	1.96476	0.0635739	2.92782	0.773432	5.99685	1.97562
					4.52417	1.89852	0.0415907	2.87347	0.761499	5.92102	1.96342
					4.57425	1.83476	0.0539319	2.82607	0.748419	5.85846	1.95369
					4.62433	1.77703	0.0816486	2.79223	0.740536	5.80467	1.94024
					4.67442	1.72784	0.110074	2.76483	0.737947	5.74359	1.92185
					4.7245	1.68476	0.136231	2.73957	0.738103	5.67177	1.89668
					4.77458	1.64434	0.161771	2.71428	0.739991	5.59011	1.86795
					4.82467	1.60492	0.186299	2.68384	0.741728	5.51222	1.84002
					4.87475	1.57085	0.207255	2.65254	0.74354	5.45313	1.81162
					4.92483	1.54863	0.226246	2.62708	0.747926	5.4108	1.78668
					4.97492	1.54018	0.244136	2.6125	0.753122	5.37741	1.76403
					5.025	1.53996	0.260271	2.59978	0.763988	5.3429	1.7341
					5.07508	1.54129	0.278074	2.58187	0.774444	5.29685	1.7032
					5.12517	1.53665	0.299079	2.56196	0.781224	5.24823	1.67213
					5.17525	1.52623	0.320552	2.53785	0.787695	5.21434	1.63916
					5.22533	1.5172	0.342402	2.5181	0.790804	5.20019	1.61137
					5.27542	1.51245	0.363278	2.50974	0.79279	5.1932	1.58426
					5.3255	1.50814	0.382783	2.50335	0.79843	5.18234	1.55448
					5.37558	1.49919	0.401935	2.49195	0.800798	5.15755	1.52298
					5.42567	1.47996	0.421245	2.47652	0.799556	5.12334	1.48984
					5.47575	1.45087	0.440902	2.45552	0.794784	5.09305	1.46197
					5.52583	1.41635	0.458379	2.43064	0.784994	5.07118	1.43634
					5.57592	1.38159	0.472933	2.40898	0.771591	5.05131	1.41161
					5.626	1.34557	0.484034	2.38957	0.757465	5.01431	1.38888
					5.67608	1.30266	0.490286	2.36683	0.741498	4.95322	1.36099
					5.72617	1.2496	0.493049	2.33251	0.723895	4.86921	1.33048
					5.77625	1.1883	0.49474	2.28894	0.702168	4.77588	1.30848
					5.82633	1.12176	0.493156	2.24369	0.676704	4.68841	1.29005
					5.87642	1.05978	0.487811	2.19683	0.651713	4.60336	1.27434
					5.9265	1.00536	0.480848	2.15787	0.624805	4.5095	1.26485
					5.97658	0.952291	0.472067	2.12048	0.601526	4.3948	1.25514
					6.02667	0.895615	0.463371	2.07534	0.58226	4.25974	1.24599
					6.07675	0.836041	0.45725	2.02758	0.561995	4.11382	1.23944
					6.12683	0.776662	0.453708	1.98035	0.545434	3.97458	1.23843
					6.17692	0.724823	0.452	1.93572	0.531463	3.84561	1.24233
					6.227	0.683784	0.450329	1.89998	0.520326	3.71488	1.24243
					6.27708	0.651071	0.450328	1.87328	0.516305	3.57523	1.24218
					6.32717	0.61993	0.451244	1.84743	0.51777	3.42154	1.23924
					6.37725	0.587966	0.455215	1.81983	0.521607	3.26907	1.23146
					6.42733	0.558103	0.464168	1.79105	0.52934	3.12998	1.22463
					6.47742	0.533338	0.476028	1.77053	0.538052	3.00943	1.21901
					6.5275	0.516377	0.48752	1.75975	0.549297	2.89977	1.20679
					6.57758	0.508745	0.500288	1.75504	0.563872	2.78555	1.1938
					6.62767	0.501872	0.51462	1.75526	0.579185	2.66291	1.18028
					6.67775	0.491088	0.529635	1.74699	0.596319	2.53477	1.1626
					6.72783	0.480696	0.547365	1.7278	0.612308	2.41814	1.14729
					6.77792	0.474666	0.564915	1.71051	0.623499	2.32355	1.1347
					6.828	0.477125	0.579272	1.6919	0.632628	2.24885	1.12369
					6.87808	0.488284	0.59023	1.67345	0.637059	2.18032	1.11249
					6.92817	0.501614	0.599249	1.65304	0.63999	2.10872	1.10236
					6.97825	0.50973	0.607855	1.62231	0.641897	2.03222	1.09818
					7.02833	0.512343	0.617059	1.57805	0.637995	1.96007	1.0977
					7.07842	0.514436	0.627784	1.52678	0.630561	1.90588	1.1042
					7.1285	0.520854	0.638379	1.47474	0.619587	1.86286	1.11985
					7.17858	0.532455	0.64856	1.42471	0.604203	1.82224	1.13723
					7.22867	0.547142	0.659309	1.36959	0.589259	1.77461	1.15646
					7.27875	0.557908	0.670714	1.30852	0.574667	1.7187	1.18267
					7.32883	0.559504	0.68295	1.23929	0.559653	1.6648	1.21053
					7.37892	0.557189	0.696115	1.16114	0.545833	1.62604	1.24152
					7.429	0.555388	0.708327	1.08837	0.531632	1.60222	1.27603
					7.47908	0.554648	0.717648	1.02962	0.517232	1.5824	1.30755
					7.52917	0.554574	0.725621	0.974836	0.505411	1.5564	1.33922
					7.57925	0.548587	0.732635	0.924397	0.496497	1.51668	1.37036
					7.62933	0.534093	0.738221	0.874358	0.491932	1.46793	1.39915
					7.67942	0.515004	0.743885	0.822166	0.488956	1.42117	1.4239
					7.7295	0.499211	0.749113	0.777368	0.486108	1.39307	1.44262
					7.77958	0.490756	0.751852	0.744901	0.487314	1.37429	1.45667
					7.82967	0.488231	0.752139	0.72293	0.489923	1.3497	1.46573
					7.87975	0.486745	0.75134	0.704636	0.496158	1.31657	1.46789
					7.92983	0.481149	0.749456	0.686161	0.508367	1.27303	1.46916
					7.97992	0.470558	0.748015	0.670782	0.522396	1.23001	1.46934
					8.03	0.461358	0.747543	0.65718	0.537762	1.19696	1.46453
					8.08008	0.460892	0.747625	0.653208	0.552692	1.16759	1.45924
					8.13017	0.467893	0.746759	0.661265	0.565391	1.12706	1.45211
					8.18025	0.479062	0.745904	0.670458	0.576557	1.07297	1.4484
					8.23033	0.49033	0.746223	0.671898	0.588764	1.0048	1.44935
					8.28042	0.496779	0.74756	0.668543	0.600553	0.930114	1.45176
					8.3305	0.503229	0.749569	0.65973	0.610235	0.862303	1.45329
					8.38058	0.514044	0.75125	0.651138	0.615704	0.805024	1.4533
					8.43067	0.52991	0.750762	0.651301	0.617319	0.755016	1.45539
					8.48075	0.546389	0.7478	0.652463	0.618096	0.689609	1.46001
					8.53083	0.556724	0.743585	0.649588	0.617012	0.609721	1.46656
					8.58092	0.558929	0.739981	0.639447	0.617028	0.528795	1.47213
					8.631	0.555461	0.738169	0.625826	0.61533	0.454198	1.47699
					8.68108	0.551543	0.736615	0.612779	0.609124	0.398719	1.47741
					8.73117	0.55344	0.73431	0.601381	0.600757	0.35382	1.47205
					8.78125	0.558584	0.731227	0.595546	0.590395	0.30545	1.46625
					8.83133	0.560584	0.727073	0.585182	0.579736	0.25414	1.46138
					8.88142	0.557525	0.723861	0.565145	0.571098	0.208185	1.45684
					8.9315	0.550061	0.722439	0.539029	0.564678	0.175186	1.44692
					8.98158	0.541131	0.722058	0.511907	0.557768	0.164424	1.43249
					9.03167	0.538634	0.72145	0.4854	0.549315	0.169389	1.4122
					9.08175	0.541913	0.720649	0.463886	0.540375	0.17912	1.39078
					9.13183	0.546429	0.720749	0.444352	0.532678	0.180886	1.37163
					9.18192	0.546054	0.722483	0.41596	0.528001	0.172388	1.35402
					9.232	0.540385	0.726068	0.380998	0.525327	0.170887	1.33462
					9.28208	0.536476	0.731576	0.343149	0.525507	0.185373	1.31312
					9.33217	0.537307	0.736045	0.308786	0.525034	0.210557	1.28897
					9.38225	0.545152	0.73748	0.278912	0.524356	0.239515	1.26014
					9.43233	0.557554	0.738281	0.252047	0.524543	0.257989	1.23203
					9.48242	0.565657	0.73991	0.223742	0.524554	0.263962	1.20796
					9.5325	0.567878	0.742504	0.185957	0.526341	0.270242	1.18435
					9.58258	0.568022	0.747721	0.147499	0.528711	0.284294	1.15813
					9.63267	0.56756	0.753144	0.115054	0.528664	0.307221	1.12854
					9.68275	0.569994	0.756555	0.0884706	0.52538	0.332661	1.09597
					9.73283	0.57467	0.758008	0.06567	0.520769	0.347434	1.06198
					9.78292	0.573926	0.759038	0.046118	0.515673	0.350437	1.03161
					9.833	0.563609	0.758599	0.0212105	0.511202	0.343719	1.00154
					9.88308	0.545332	0.756602	0.00902513	0.506144	0.345227	0.969619
					9.93317	0.526918	0.754198	0.0372335	0.499137	0.360107	0.933223
					9.98325	0.51272	0.751475	0.0589858	0.487964	0.382173	0.897032
					10.0333	0.498205	0.746223	0.0770965	0.472339	0.402104	0.858643
					10.0834	0.480671	0.74236	0.0952508	0.455865	0.411698	0.820672
					10.1335	0.453641	0.741163	0.118983	0.440461	0.415974	0.789723
					10.1836	0.416319	0.739275	0.151102	0.425421	0.425199	0.757796
					10.2337	0.376443	0.736649	0.187844	0.411191	0.451953	0.724017
					10.2837	0.337825	0.732927	0.217802	0.394672	0.489563	0.690747
					10.3338	0.301072	0.726336	0.244783	0.376081	0.528456	0.65735
					10.3839	0.265805	0.718825	0.27527	0.358121	0.561393	0.627108
					10.434	0.226265	0.712923	0.307821	0.342178	0.5846	0.602153
					10.4841	0.180572	0.707756	0.343598	0.327268	0.60783	0.580437
					10.5342	0.135195	0.70309	0.384625	0.312772	0.638709	0.556365
					10.5843	0.0952759	0.698493	0.419257	0.296577	0.685161	0.53548
					10.6343	0.0643774	0.694408	0.446034	0.279554	0.728641	0.51898
					10.6844	0.038681	0.688518	0.468564	0.26158	0.763558	0.510171
					10.7345	0.0127965	0.681298	0.493051	0.245913	0.78667	0.505138
					10.7846	0.0136653	0.675776	0.519459	0.234731	0.799643	0.505201
					10.8347	0.0397398	0.668981	0.548921	0.226432	0.816991	0.511058
					10.8848	0.0587342	0.659571	0.576549	0.219013	0.839782	0.512347
					10.9348	0.0662666	0.651094	0.593907	0.211295	0.86029	0.517733
					10.9849	0.0666046	0.642448	0.603029	0.202837	0.86437	0.53204
					11.035	0.0643341	0.633867	0.613734	0.193428	0.849784	0.549327
					11.0851	0.0638024	0.627176	0.62868	0.187983	0.821323	0.566862
					11.1352	0.0667578	0.621436	0.642531	0.18831	0.786787	0.584532
					11.1853	0.0683795	0.614991	0.658518	0.189754	0.758589	0.596524
					11.2353	0.0651786	0.607238	0.670863	0.194011	0.736636	0.603735
					11.2854	0.0593648	0.596143	0.674836	0.197253	0.711524	0.61707
					11.3355	0.053521	0.583629	0.680236	0.200108	0.669851	0.634039
					11.3856	0.0535295	0.569852	0.692402	0.208035	0.621233	0.649702
					11.4357	0.0609072	0.556918	0.708489	0.218749	0.56953	0.659315
					11.4858	0.0712733	0.545259	0.725899	0.232571	0.521158	0.662759
					11.5358	0.0819171	0.531763	0.741589	0.247872	0.484515	0.663141
					11.5859	0.0895117	0.51757	0.750163	0.259628	0.447412	0.659471
					11.636	0.0985984	0.504401	0.754157	0.269919	0.400607	0.661923
					11.6861	0.116189	0.491294	0.763878	0.278672	0.343465	0.667234
					11.7362	0.141501	0.480677	0.780754	0.28878	0.284696	0.665698
					11.7863	0.171796	0.472697	0.797805	0.303051	0.232853	0.662521
					11.8363	0.200793	0.465401	0.81256	0.316052	0.193547	0.66168
					11.8864	0.222345	0.459429	0.824992	0.324294	0.159198	0.661493
					11.9365	0.23752	0.454567	0.831124	0.329272	0.114321	0.66854
					11.9866	0.251237	0.451394	0.836553	0.331389	0.0506962	0.683258
					12.0367	0.266362	0.452821	0.850741	0.333972	0.0245126	0.697979
					12.0868	0.282697	0.457684	0.867207	0.339923	0.0960024	0.709281
					12.1368	0.294962	0.465622	0.879431	0.344585	0.157445	0.718085
					12.1869	0.299315	0.47377	0.888566	0.348265	0.211497	0.725162
					12.237	0.296426	0.480458	0.89173	0.349039	0.264549	0.734499
					12.2871	0.288839	0.487534	0.893132	0.347109	0.332385	0.745488
					12.3372	0.282628	0.495562	0.900227	0.348473	0.408807	0.759724
					12.3872	0.276406	0.503371	0.912569	0.352151	0.481267	0.769283
					12.4373	0.262473	0.51159	0.9228	0.359022	0.541959	0.771528
					12.4874	0.23991	0.517215	0.924633	0.364685	0.589283	0.772005
					12.5375	0.206794	0.520564	0.921674	0.365847	0.631328	0.77212
					12.5876	0.16753	0.522729	0.913464	0.367389	0.683039	0.769758
					12.6377	0.131305	0.524149	0.903471	0.369618	0.741357	0.770619
					12.6877	0.101747	0.52629	0.896407	0.374835	0.794771	0.770306
					12.7378	0.0742812	0.529579	0.890589	0.382434	0.832236	0.768005
					12.7879	0.0436969	0.531173	0.874557	0.388997	0.852839	0.762884
					12.838	0.00808144	0.531087	0.850731	0.390713	0.868937	0.759271
					12.8881	0.0296044	0.52926	0.822324	0.391137	0.896441	0.75951
					12.9382	0.0642723	0.526446	0.790687	0.390575	0.937361	0.765341
					12.9882	0.0908079	0.524957	0.763341	0.390886	0.989925	0.774465
					13.0383	0.110787	0.525439	0.737737	0.394252	1.03336	0.784341
					13.0884	0.130388	0.526571	0.708066	0.396582	1.06657	0.78853
					13.1385	0.151055	0.527501	0.671844	0.397418	1.09716	0.791712
					13.1886	0.167825	0.527476	0.632753	0.39401	1.13218	0.79772
					13.2387	0.178832	0.525785	0.597721	0.390552	1.17889	0.806685
					13.2887	0.17999	0.521755	0.566624	0.390091	1.23514	0.816547
					13.3388	0.169484	0.516599	0.542128	0.391914	1.28551	0.824937
					13.3889	0.15678	0.51011	0.521605	0.397388	1.32336	0.825314
					13.439	0.148116	0.500108	0.49861	0.401514	1.35003	0.820539
					13.4891	0.143	0.486871	0.471431	0.402866	1.37511	0.812578
					13.5392	0.136556	0.472006	0.44921	0.405694	1.4081	0.805773
					13.5892	0.124165	0.455539	0.432618	0.413162	1.44575	0.799319
					13.6393	0.104248	0.439164	0.425015	0.424072	1.47489	0.791278
					13.6894	0.0808862	0.424885	0.424427	0.438645	1.48567	0.7794
					13.7395	0.0629788	0.410578	0.424279	0.453431	1.47119	0.763959
					13.7896	0.0522792	0.394333	0.420397	0.465667	1.45191	0.747959
					13.8397	0.044184	0.376263	0.417299	0.475845	1.43482	0.737371
					13.8897	0.035372	0.358299	0.419994	0.485975	1.42208	0.730782
					13.9398	0.0255748	0.340983	0.427962	0.499165	1.40881	0.727723
					13.9899	0.0144008	0.326296	0.439079	0.513025	1.38635	0.724533
					14.04	0.00699359	0.315594	0.452278	0.524302	1.34781	0.721267
					14.0901	0.00879854	0.306893	0.461411	0.532686	1.30242	0.7215
					14.1402	0.0135454	0.30024	0.466031	0.535845	1.26573	0.724646
					14.1903	0.0152302	0.29834	0.476303	0.537437	1.24462	0.729957
					14.2403	0.0102547	0.300221	0.494516	0.541511	1.23556	0.740827
					14.2904	0.000485778	0.305128	0.516111	0.545242	1.22704	0.752768
					14.3405	0.00690079	0.314157	0.541629	0.546511	1.21255	0.762303
					14.3906	0.00619024	0.325173	0.561774	0.544821	1.19486	0.769163
					14.4407	0.00236505	0.334278	0.575834	0.53786	1.19026	0.770783
					14.4908	0.010974	0.343156	0.58765	0.528927	1.21014	0.770569
					14.5408	0.0137606	0.353269	0.60503	0.521483	1.2412	0.771871
					14.5909	0.0123905	0.363328	0.626507	0.516255	1.27648	0.773338
					14.641	0.00946372	0.372839	0.645974	0.512679	1.3072	0.77098
					14.6911	0.0102306	0.381924	0.661819	0.506153	1.33003	0.764262
					14.7412	0.0179578	0.388191	0.669725	0.497136	1.35667	0.757575
					14.7913	0.0271915	0.390971	0.67089	0.488068	1.40325	0.750817
					14.8413	0.0317733	0.392694	0.673994	0.478439	1.46578	0.745818
					14.8914	0.032853	0.392875	0.683763	0.471989	1.53043	0.743974
					14.9415	0.0320323	0.390484	0.688854	0.467998	1.5842	0.739609
					14.9916	0.0355498	0.38784	0.688082	0.460251	1.62465	0.728696
					15.0417	0.0449251	0.385338	0.679562	0.450923	1.65509	0.714901
					15.0918	0.0545198	0.381289	0.659981	0.439774	1.69104	0.700428
					15.1418	0.0572213	0.377116	0.640151	0.426968	1.73743	0.687191
					15.1919	0.050288	0.375417	0.625474	0.417753	1.78045	0.678562
					15.242	0.0367062	0.375376	0.613574	0.410631	1.80768	0.666621
					15.2921	0.0228446	0.376594	0.598365	0.402937	1.82233	0.647226
					15.3422	0.00996025	0.381159	0.576999	0.39302	1.82428	0.627408
					15.3923	0.000301222	0.388853	0.550303	0.379982	1.82555	0.609211
					15.4423	0.0136917	0.398866	0.521727	0.368006	1.83963	0.593593
					15.4924	0.035671	0.413668	0.498468	0.357099	1.85718	0.581547
					15.5425	0.0633945	0.433624	0.482205	0.348292	1.86119	0.571101
					15.5926	0.0911583	0.456172	0.464026	0.342832	1.85147	0.556601
					15.6427	0.115365	0.480336	0.436932	0.335708	1.83093	0.538412
					15.6927	0.132592	0.506068	0.407672	0.325503	1.81358	0.523093
					15.7428	0.148935	0.530279	0.376135	0.317457	1.80534	0.514041
					15.7929	0.170089	0.552784	0.349786	0.308886	1.81301	0.509339
					15.843	0.196039	0.575639	0.334716	0.302185	1.81891	0.508315
					15.8931	0.222732	0.597043	0.321915	0.29946	1.81264	0.505736
					15.9432	0.245882	0.614496	0.303631	0.294346	1.79945	0.497864
					15.9932	0.264892	0.628203	0.279929	0.28706	1.78862	0.493038
					16.0433	0.282513	0.638429	0.254574	0.278632	1.79056	0.494749
					16.0934	0.303502	0.643822	0.233163	0.271408	1.81156	0.500458
					16.1435	0.332363	0.64517	0.219947	0.269191	1.84118	0.511289
					16.1936	0.366284	0.645325	0.215054	0.269433	1.86196	0.5231
					16.2437	0.395909	0.642393	0.210426	0.272075	1.87668	0.529424
					16.2938	0.419164	0.63586	0.200733	0.274187	1.89364	0.532163
					16.3438	0.439357	0.627719	0.190617	0.273407	1.91893	0.53791
					16.3939	0.461416	0.618443	0.187905	0.274374	1.95734	0.549263
					16.444	0.490505	0.607969	0.192024	0.27771	2.00244	0.562217
					16.4941	0.524101	0.599488	0.204798	0.279881	2.04387	0.572599
					16.5442	0.555161	0.593322	0.219437	0.282391	2.0724	0.580548
					16.5942	0.578175	0.585817	0.228117	0.281366	2.09442	0.584928
					16.6443	0.593668	0.577299	0.234554	0.27603	2.125	0.591964
					16.6944	0.604679	0.569853	0.246439	0.268818	2.16518	0.605942
					16.7445	0.614567	0.562836	0.266625	0.262322	2.21248	0.618431
					16.7946	0.623431	0.556364	0.294694	0.257888	2.25097	0.631049
					16.8447	0.626082	0.552385	0.325077	0.252568	2.2709	0.641529
					16.8948	0.615458	0.549286	0.353509	0.243682	2.27425	0.6456
					16.9448	0.591337	0.543586	0.374093	0.232995	2.27616	0.648259
					16.9949	0.562899	0.536178	0.393496	0.219586	2.28391	0.65742
					17.045	0.53645	0.526903	0.419534	0.207841	2.29881	0.672984
					17.0951	0.512291	0.514888	0.452552	0.201429	2.31227	0.691156
					17.1452	0.49037	0.500938	0.486189	0.195895	2.31391	0.706075
					17.1952	0.465033	0.485577	0.517618	0.190862	2.30213	0.71794
					17.2453	0.434775	0.466551	0.542283	0.186522	2.28555	0.727193
					17.2954	0.403061	0.442919	0.561538	0.178485	2.27463	0.73429
					17.3455	0.376949	0.41757	0.584731	0.171228	2.27762	0.743072
					17.3956	0.358501	0.391893	0.613669	0.16697	2.28047	0.751525
					17.4457	0.347478	0.366163	0.642021	0.165611	2.27754	0.754798
					17.4958	0.338593	0.341802	0.666114	0.166246	2.26452	0.753668
					17.5458	0.329202	0.317304	0.68321	0.164657	2.24638	0.747116
					17.5959	0.32065	0.291457	0.694064	0.160171	2.2363	0.736354
					17.646	0.321591	0.265161	0.700838	0.156778	2.24181	0.725876
					17.6961	0.33668	0.240799	0.712028	0.151144	2.25588	0.717322
					17.7462	0.361048	0.219645	0.725804	0.145751	2.26608	0.70547
					17.7962	0.389695	0.200773	0.734027	0.141869	2.26499	0.686406
					17.8463	0.417376	0.182477	0.736908	0.135172	2.25637	0.663033
					17.8964	0.438616	0.165342	0.736034	0.12946	2.25052	0.640024
					17.9465	0.45807	0.149147	0.731923	0.125649	2.25786	0.619628
					17.9966	0.480551	0.135992	0.735048	0.122114	2.27744	0.606227
					18.0467	0.50571	0.127906	0.747326	0.121692	2.29815	0.599749
					18.0968	0.529968	0.123838	0.760354	0.123744	2.304	0.591633
					18.1468	0.548915	0.122634	0.769391	0.128502	2.30104	0.582063
					18.1969	0.559781	0.123819	0.776793	0.135298	2.29545	0.575775
					18.247	0.566322	0.12538	0.782661	0.142628	2.29572	0.57448
					18.2971	0.574481	0.127255	0.792455	0.152032	2.31155	0.580978
					18.3472	0.587235	0.132041	0.810434	0.164624	2.32948	0.596087
					18.3972	0.598685	0.138336	0.837127	0.177612	2.33822	0.608823
					18.4473	0.602209	0.143857	0.863192	0.195697	2.33668	0.616891
					18.4974	0.597613	0.147798	0.886854	0.215816	2.32916	0.627139
					18.5475	0.585287	0.149461	0.913198	0.23381	2.32362	0.640622
					18.5976	0.57231	0.148512	0.938363	0.252287	2.32718	0.655832
					18.6477	0.565301	0.146603	0.965917	0.26829	2.33664	0.671044
					18.6978	0.561955	0.146034	1.00065	0.280189	2.33415	0.682525
					18.7478	0.556917	0.145479	1.02885	0.292365	2.3152	0.683537
					18.7979	0.547468	0.142716	1.04598	0.301007	2.28577	0.676363
					18.848	0.533186	0.138096	1.05679	0.307283	2.25905	0.670621
					18.8981	0.517368	0.131322	1.06283	0.3111	2.24067	0.666862
					18.9482	0.50501	0.122023	1.06882	0.310215	2.22939	0.663256
					18.9982	0.496733	0.113079	1.0787	0.308925	2.21819	0.658437
					19.0483	0.486537	0.104915	1.0867	0.306686	2.19078	0.647826
					19.0984	0.468367	0.0959265	1.08556	0.303175	2.15296	0.630542
					19.1485	0.443424	0.0870125	1.07386	0.299807	2.11478	0.613628
					19.1986	0.415768	0.0798324	1.05821	0.291014	2.0826	0.601787
					19.2487	0.390684	0.0741287	1.04237	0.280981	2.0633	0.593829
					19.2987	0.372147	0.0706493	1.02404	0.27325	2.05039	0.586465
					19.3488	0.355693	0.0709101	1.00885	0.262882	2.02912	0.579987
					19.3989	0.335818	0.0735463	0.989301	0.254374	1.99678	0.57533
					19.449	0.311825	0.0760793	0.95668	0.245863	1.96901	0.570292
					19.4991	0.285515	0.0798588	0.921804	0.235102	1.95355	0.570886
					19.5492	0.262164	0.0864884	0.890526	0.225257	1.95321	0.580562
					19.5993	0.244061	0.096378	0.861591	0.216226	1.9635	0.594394
					19.6493	0.229642	0.110887	0.838845	0.209795	1.97417	0.609545
					19.6994	0.214877	0.127228	0.814686	0.207369	1.97871	0.624924
					19.7495	0.193641	0.144043	0.782232	0.202915	1.97842	0.638802
					19.7996	0.168882	0.161279	0.744111	0.197373	1.98751	0.653743
					19.8497	0.147252	0.175694	0.708127	0.190741	2.0117	0.67388
					19.8997	0.131826	0.186841	0.67792	0.185511	2.04538	0.700057
					19.9498	0.12272	0.195562	0.651656	0.185746	2.08141	0.726336
					19.9999	0.114209	0.199708	0.625459	0.186088	2.10354	0.750202
					20.05	0.099481	0.199788	0.599642	0.183398	2.11677	0.773388

## Sheet: Figure 4
Fig. 4a
Group analysis
Mean EPSP 20-30min. After LTP induction expressed in % of baseline	weak-LTP-baseline	weak-LTP + 1uM NAB-14	weak-LTP + 5uM NAB-14	weak-LTP + 10uM NAB-14
cell1	130.286	114.135	82.4944	135.984
cell2	113.579	28.5811	62.7912	126.621
cell3	110.308	113.06	149.071	122.12
cell4	130.859	91.1337	86.1184	130.518
cell5	73.4989	125.328	67.5404	196.828
cell6	130.859	174.418	130.064	97.9935
cell7	93.5257	114.936	95.0353	163.278
cell8	116.934	177.29	167.436	145.099
cell9	133.423		145.498	145.364
cell10	72.0478		160.706	178.426
cell11	101.933		90.3422	123.147
cell12	133.654		325.363
cell13	166.115
cell14	125.227
cell15	92.1197
cell16	141.149
cell17	112.687
cell18	59.8487
cell19	87.7169
cell20	64.8692
cell21	122.03
cell22	100.289
cell23	77.8811
cell24	50.6368
cell25	127.695
Fig. 4c
Group analysis
Mean EPSP 20-30min. After LTP induction expressed in % of baseline	weak-LTP-baseline	weak-LTP + 1uM Ketamin	weak-LTP + 5uM Ketamin	weak-LTP + 10uM Ketamin
cell1	130.286	181.694	117.57	77.2307
cell2	113.579	201.321	149.346	166.111
cell3	110.308	76.7777	149.346	101.599
cell4	130.859	107.363	125.618	177.988
cell5	73.4989	102.132	94.015	113.85
cell6	130.859	98.7538	157.642	119.348
cell7	93.5257	99.6964	66.6476	148.596
cell8	116.934		214.507	112.826
cell9	133.423		149.525	130.239
cell10	72.0478		139.509	135.57
cell11	101.933		137.044	59.5117
cell12	133.654		143.958	107.323
cell13	166.115		166.973	61.6932
cell14	125.227		96.7608
cell15	92.1197		117.139
cell16	141.149		132.937
cell17	112.687		137.318
cell18	59.8487		150.728
cell19	87.7169		102.741
cell20	64.8692
cell21	122.03
cell22	100.289
cell23	77.8811
cell24	50.6368
cell25	127.695

## Sheet: Figure 5
Fig. 5c
Weak-LTP Gi (EPSP(mV))														Weak-LTP Gq (EPSP(mV))								Mean EPSP 20-30min. After LTP induction expressed in % of baseline	Group Comparision
time [min]	cell1	cell2	cell3	cell4	cell5	cell6	cell7	cell8	cell9	cell10	cell11	cell12		time [min]	cell1	cell2	cell3	cell4	cell5	cell6			Gi	Gq
-6.79533	3.357	3.9178	2.2686	3.0729	5.0179	9.168	7.0132	1.8201	6.6692	2.6084	6.3214	2.1178		-6.79533	5.4467	9.9154	3.5967	5.803	9.155	5.0884		Cell 1	129.76	80.9793
-6.64072	2.0132	4.0223	1.4139	3.5255	5.53	9.2525	5.0977	4.4488	5.7123	4.1623	8.6539	2.3836		-6.64072	4.3438	5.855	2.5243	3.836	4.5081	5.3382		Cell 2	75.1971	26.5484
-6.47327	1.042	4.8902	1.3152	4.2671	6.7557	9.9299	7.5815	3.5939	5.776	3.2612	7.367	2.6309		-6.47327	4.9124	8.2594	2.2058	5.3435	8.0588	5.7023		Cell 3	125.266	141.14
-6.30608	2.7295	6.4569	2.0968	2.6456	5.5808	10.729	5.3745	2.7277	6.8449	3.5427	8.7009	4.1153		-6.30608	3.0592	6.6167	3.2439	3.5162	7.8581	5.274		Cell 4	105.308	28.9227
-6.13893	0.92392	4.6154	0.99464	1.2002	6.6744	8.0563	4.7719	2.8	4.8132	4.0853	5.2157	3.0934		-6.13893	4.6309	6.5426	3.1727	3.2719	6.7122	5.2277		Cell 5	150.391	78.8268
-5.97155	1.7448	5.515	1.4427	4.0315	3.9938	10.47	4.7279	4.381	3.61	1.543	4.5596	2.3233		-5.97155	3.5837	5.601	2.6411	5.129	8.7642	4.7231		Cell 6	126.557	89.1468
-5.80435	2.1302	2.9129	1.508	2.9026	6.9259	8.866	5.644	3.2945	3.4477	4.9104	5.305	2.1183		-5.80435	5.0309	9.3095	3.2099	4.0573	7.001	4.3573		Cell 7	167.582
-5.63692	1.9564	5.5718	1.6687	2.5796	5.666	8.1234	6.0193	3.9903	4.0986	3.2539	5.8418	2.7661		-5.63692	4.3298	6.4586	4.0953	5.3032	9.7298	3.9968		Cell 8	150.484
-5.46963	1.0755	5.9278	1.6365	4.1638	4.4384	6.7394	3.1659	4.6479	3.4562	3.493	7.631	3.2805		-5.46963	6.3139	6.2366	2.6021	8.1786	8.5392	3.3645		Cell 9	106.248
-5.30253	1.9574	4.6079	1.1954	2.8461	7.0522	7.371	6.1881	4.4928	6.0038	6.0046	8.5019	2.018		-5.30253	4.8144	5.8663	2.8024	4.7074	8.0148	6.0526		Cell 10	134.645
-4.85567	1.2358	4.5056	1.8225	2.2723	6.0581	10.605	6.2654	3.5744	5.5953	4.2396	11.795	3.5052		-4.85567	4.3536	5.0514	1.7595	5.4585	12.288	4.3663		Cell 11	108.042
-4.68817	1.8271	8.3334	1.8502	2.2833	4.9677	7.8986	4.7907	1.5349	3.8363	6.2129	6.9685	4.6474		-4.68817	5.3212	5.0524	1.9485	4.6534	7.2905	3.7983		Cell 12	111.974
-4.5205	1.7863	9.1225	2.2338	2.1083	7.663	8.2291	4.6151	3.5689	5.7383	2.6776	8.4969	2.0008		-4.5205	4.9042	4.2028	3.4577	5.2305	10.335	5.4402
-4.35333	2.5934	4.9219	1.624	1.8365	5.5022	8.3709	4.0008	2.7607	4.0516	4.7547	10.63	2.8216		-4.35333	5.7855	6.1161	1.4877	4.3598	7.1977	4.7349
-4.186	2.0642	4.7059	1.6397	1.9308	7.8491	5.6708	6.1298	5.0188	5.2852	4.9079	8.9347	3.537		-4.186	4.7634	6.6567	2.8744	3.1184	10.883	4.2176
-4.0185	1.5622	5.8215	1.0866	2.7394	7.2577	4.8664	4.4211	4.1091	5.4562	3.8185	5.9246	2.2191		-4.0185	4.5226	6.7379	2.3953	6.7627	10.316	3.8358
-3.85133	2.1337	7.8233	1.8032	2.4993	6.2133	9.9816	6.2844	3.5791	3.5215	2.1293	10.151	2.7536		-3.85133	5.9848	3.2925	3.0592	5.3562	8.2004	3.9068
-3.68383	1.4054	6.1233	2.2366	3.0802	7.5525	8.7357	7.0092	3.3135	5.5675	5.3775	8.7574	3.0827		-3.68383	6.0078	4.2333	1.794	4.1186	10.73	4.0926
-3.51633	0.84738	5.8215	1.6745	0.95988	6.5634	7.6173	6.1346	2.5324	6.7569	5.835	7.9141	3.0332		-3.51633	4.8809	7.4063	1.972	8.9185	13.046	4.3161
-3.34933	1.046	3.6935	1.1792	3.0394	7.2832	12.138	5.306	4.7837	6.3481	3.0707	9.3	2.7256		-3.34933	5.8556	7.0815	2.0183	5.8058	11.197	3.2357
-2.904	2.5151	4.8049	1.732	1.7112	5.79	5.5908	4.9002	5.7499	4.8412	5.9026	9.0972	1.2397		-2.904	9.297	6.3374	2.1215	5.3145	8.2056	4.7967
-2.73667	1.3444	5.3997	1.2244	2.2318	6.2099	7.8923	2.6934	3.5168	4.5276	4.8824	4.2376	2.4633		-2.73667	7.2995	5.6593	3.378	7.5945	10.526	6.1003
-2.56917	1.4229	5.5548	2.7701	2.8644	5.2922	8.3781	5.5485	4.7714	5.1532	5.2357	5.9286	2.6356		-2.56917	6.7904	7.251	2.2573	4.7606	11.233	4.2906
-2.40183	2.8938	5.0192	2.057	1.6102	4.5656	12.276	5.6888	5.1541	4.6056	3.1112	11.032	2.7044		-2.40183	4.5616	5.5045	2.6384	4.8777	6.2874	3.6605
-2.23433	1.3419	6.0116	2.2346	6.1753	6.8117	10.524	4.8302	2.0332	5.26	6.6592	9.03	2.5904		-2.23433	6.0821	8.4469	2.7486	3.7915	11.43	4.5276
-2.06717	1.211	4.5914	1.9863	5.0249	6.0668	10.67	2.5934	3.8077	5.3002	6.0993	8.8607	3.492		-2.06717		6.1941	2.8671	6.3716	10.853	3.7028
-1.89967	1.6145	7.1892	1.2412	4.5241	5.2352	8.7064	5.9788	5.3087	4.6396	5.4577	6.2158	2.0878		-1.89967		4.8719	1.8688	7.5895	7.9803	3.916
-1.73217	1.8658	7.277	1.1782	3.8968	5.9978	8.3729	7.8398	2.9843	5.0477	3.8895	6.8474	3.3342		-1.73217		5.218	2.8999	6.4146	9.2185	2.8776
-1.56483	1.0475	4.9142	2.2476	3.344	6.8967	12.803	6.7944	4.0568	7.8481	3.6742	10.801	2.5003		-1.56483		7.3515	2.8414	4.5376	7.8138	4.1676
-1.39767	0.53049	3.57	1.3334	94,27*	6.6224	9.345	5.4757	3.23	5.7708	6.2916	7.8476	3.9713		-1.39767		3.1159	2.8836	6.1218	10.263	3.4242
0.36	1.025	8.5559	3.6585	2.8376	15.282	13.028	13.38	6.528	9.1232	17.286	12.951	2.9134		0.36	11.78	9.8013	-8,6277*	8.9787	14.319	4.2878
0.526833	0.90866	10.024	3.1042	2.5156	14.613	16.271	10.959	6.7463	8.6789	16.254	15.447	6.0941		0.526833	10.201	11.255	82,537*	9.31	15.56	3.4775
0.694	0.74608	9.6048	2.1991	3.1299	14.202	13.855	12.068	5.1388	8.8127	17.489	9.9601	2.9859		0.694	8.2316	10.98	82*	9.6758	11.445	2.9069
0.8615	2.3676	7.9671	2.2496	1.658	12.132	11.239	7.402	4.8594	7.8868	11.025	13.317	3.5287		0.8615	8.9555	9.8386	65,98*	7.1537	9.8866	2.8026
1.029	2.0337	5.9311	2.3828	2.7074	12.2	10.74	8.3531	5.3934	5.6283	9.5346	13.308	3.5252		1.029	8.8792	4.9067	72,343*	6.3296	12.245	2.2055
1.19617	1.4444	5.529	1.794	1.9683	9.295	9.9706	6.1913	5.2466	8.4512	6.8877	10.356	3.6067		1.19617	6.8662	6.4681	66,311*	5.9601	8.2549	2.7676
1.36367	1.8971	7.028	1.3347	2.7161	7.5318	11.909	7.7076	2.9033	6.0836	10.809	11.472	3.1622		1.36367	6.7034	6.7939	1.5682	6.7694	8.5344	3.6755
1.531	2.9146	7.0952	1.6482	1.7695	11.159	9.8351	8.8855	3.7382	4.2606	9.1663	10.594	3.3852		1.531	8.8027	8.2686	67,989*	7.297	8.8797	3.62
1.69833	1.1943	7.2993	1.7482	1.1829	10.384	9.9844	4.6406	3.6947	5.6915	9.271	11.314	3.519		1.69833	7.5433	4.7069	67,82*	7.0485	9.037	3.5025
1.86567	0.52174	6.8777	1.5092	1.0024	9.4518	11.184	4.8854	4.7959	6.7089	10.341	10.414	2.5086		1.86567	9.458	6.9487	1.7132	6.5374	7.4425	3.7398
2.31317	3.6629	6.4724	2.5664	1.4659	5.5015	12.211	6.6674	3.9128	6.4659	8.7837	8.5202	3.0592		2.31317	6.1401	3.333	2.1425	5.702	11.014	3.3887
2.4805	1.4872	6.4241	2.0748	3.1769	8.5584	11.813	8.1119	3.8312	3.8103	6.4204	10.802	4.0261		2.4805	4.4421	3.4415	2.7469	5.9818	9.0172	3.8673
2.648	2.5099	6.8732	1.3959	1.3869	7.4375	10.846	7.8251	5.3262	3.7855	9.1973	9.3295	3.1719		2.648	5.36	3.0607	0.73485	5.284	6.5296	2.7611
2.81517	1.8909	5.3957	1.1594	4.9882	8.1024	13.481	4.9192	3.304	4.7379	8.5017	8.6324	2.3426		2.81517	4.7799	1.8595	5.2995	5.6863	6.6097	4.2781
2.98233	1.6545	6.0716	1.3854	2.3463	7.5708	14.755	4.9672	5.3354	5.1255	7.1635	8.91	3.2474		2.98233	6.6254	4.1531	4.1441	6.4396	7.8738	4.0561
3.14983	2.1235	8.1731	1.784	2.2528	7.1055	11.593	6.8394	3.1582	5.7978	7.9421	11.054	2.2773		3.14983	5.0464	0.47781	3.1897	4.9997	6.6599	2.2243
3.31733	3.2847	8.5282	0.89137	2.2116	7.5065	12.048	4.0531	5.6148	2.5058	8.3106	10.437	2.4986		3.31733	5.0817	2.3463	3.7595	7.5935	5.346	4.2778
3.48467	2.9676	5.4042	1.823	1.932	7.7878	7.0147	7.6843	3.2817	4.7962	6.5151	9.348	2.5861		3.48467	5.0309	7.098	2.8911	5.815	7.4778	4.0433
3.65183	1.1848	7.9808	1.5015	3.3967	9.0632	14.452	7.9383	5.1336	5.223	8.4832	13.645	3.4445		3.65183	5.0574	4.6704	2.3991	8.0501	9.2253	2.9822
3.8195	1.4056	9.0635	1.7357	2.5739	7.4368	9.3665	5.9676	3.6286	4.6376	11.472	10.55	2.7326		3.8195	3.3257	4.1093	4.2791	5.7693	2.6791	4.2101
4.2665	1.4954	6.6364	1.565	1.6522	8.7784	10.688	4.7206	2.7055	4.9497	5.1705	8.5987	2.8329		4.2665	6.6927	1.5587	3.2852	7.339	6.5947	4.6851
4.43383	1.1308	8.6972	1.1359	3.787	10.031	9.9596	6.2381	5.0878	4.3571	5.524	8.5137	3.0074		4.43383	6.5476	2.5819	3.9673	4.2581	8.1986	2.9507
4.60117	4.8647	5.0607	1.4687	1.7307	6.8424	9.7426	5.9363	6.8749	5.3867	9.0272	10.965	2.145		4.60117	6.1861	4.7869	3.3287	3.0882	7.7076	2.7694
4.7685	2.4053	7.298	1.7395	1.4074	7.7211	8.6439	6.6987	3.1257	6.8782	7.3605	12.94	3.6593		4.7685	8.5679	4.5421	4.3181	6.7789	6.8424	4.2273
4.93633	2.4156	5.3162	1.888	1.3087	7.6828	13.612	7.2057	3.408	5.3655	6.9795	8.5014	2.5601		4.93633	5.0157	5.3487	4.9959	6.1486	7.529	3.5682
5.1035	1.7771	9.1583	1.4787	17.654	10.476	10.589	6.2454	5.6721	5.7678	5.2855	7.0047	2.4788		5.1035	6.6754	3.2367	3.387	6.1723	4.5066	4.4956
5.27083	0.93743	7.9461	1.6877	2.3841	8.7222	12.314	6.7854	5.9882	2.0513	9.8653	8.1954	2.4501		5.27083	10.936	3.9165	2.6871	6.9472	3.9628	2.9982
5.43833	3.0061	7.9963	1.6567	2.4141	10.14	11.897	9.282	6.8904	3.754	5.4687	9.4943	2.9922		5.43833	9.3103	2.9519	2.9164	6.3644	8.0143	4.2086
5.6055	1.7545	7.7063	2.0588	1.3549	7.8688	14.543	9.2043	3.9936	4.6231	7.202	12.851	2.122		5.6055	6.6584	2.7124	5.0392	4.7822	6.6419	2.9619
5.77267	4.1446	6.4034	1.765	1.6247	7.1177	12.011	7.8061	3.4538	3.4277	5.0642	7.1395	3.1934		5.77267	8.0811	2.9559	2.7406	5.9596	6.8774	4.2296
6.22017	2.0747	5.4147	1.3164	2.3841	5.9508	12.935	6.5429	3.0959	4.6981	6.3046	11.923	2.8891		6.22017	8.0471	2.2278	4.4296	3.9818	7.3605	3.9068
6.3875	1.5745	6.1228	1.7245	3.2122	8.6112	11.246	7.212	3.3693	4.4626	6.7077	6.6179	2.1668		6.3875	6.2456	2.3263	4.3876	4.5424	8.6902	4.0138
6.55467	2.3616	8.5484	1.9843	2.1668	9.1738	9.0585	6.4221	2.2375	7.3265	7.8381	6.4906	1.9353		6.55467	5.4342	2.8686	4.4414	4.7544	5.8433	3.6905
6.72217	1.5254	7.1457	1.3327	2.2738	8.2871	12.668	5.3975	6.4224	6.5761	4.9127	10.248	1.9425		6.72217	5.0549	4.5954	4.7174	4.0023	7.7948	4.3248
6.88933	3.7352	6.0401	1.4477	1.7412	9.5135	12.237	6.1128	2.4311	5.1045	6.0583	11.323	1.8175		6.88933	7.0865	2.1195	5.3155	3.475	5.6588	4.0866
7.0565	2.1717	4.3696	1.4179	2.1458	4.2546	7.6618	7.6333	3.9215	5.2092	5.6133	8.5202	2.7816		7.0565	6.8132	2.3303	4.3141	5.4457	7.3178	4.3458
7.22433	1.9369	6.8062	1.687	2.7464	10.26	8.2474	6.9422	7.2645	6.9114	3.661	9.8323	1.3052		7.22433	7.298	2.7626	3.555	4.1288	7.351	3.9413
7.3915	3.1384	5.4497	1.3964	1.2944	9.4233	8.9647	9.1733	4.334	7.4293	4.8899	10.98	1.9513		7.3915	6.0401	2.4246	3.6837	3.5115	8.2156	3.9653
7.55867	2.7217	6.7244	1.1697	2.5118	12.303	10.066	6.2966	3.4253	4.9549	9.8996	10.601	3.6372		7.55867	6.4319	3.1012	4.021	3.0117	8.5244	2.6964
7.72617	1.6495	5.2385	1.605	0.85862	10.394	9.2163	5.1395	3.4836	7.5133	7.6888	8.1596	2.6921		7.72617	8.4839	3.5537	4.001	3.0167	8.8507	4.8977
8.17183	2.3563	6.5871	1.2662	1.552	7.9476	11.458	7.9013	4.8409	3.7953	7.9006	9.1675	4.9067		8.17183	6.1901	3.823	5.8973	4.2223	4.4101	4.3026
8.33917	1.4679	4.7314	1.6755	2.5726	7.7776	9.6513	7.5273	3.1059	5.1602	5.615	11.193	3.3024		8.33917	5.442	2.092	4.9417	3.3382	6.8017	4.8144
8.50633	2.1875	6.1988	1.622	1.3552	7.7581	9.9386	7.048	6.7733	2.6906	5.1132	10.017	3.883		8.50633	7.1067	3.4317	3.1367	3.2567	6.6912	4.1781
8.67383	1.5597	5.7565	2.1143	4.5336	7.1537	10.465	6.7659	6.6343	6.1373	5.5025	9.3045	2.0908		8.67383	4.0998	4.1621	3.5192	2.7439	5.6653	4.0075
8.84117	1.9779	7.1837	1.4644	2.7589	7.6078	12.824	8.3299	3.4681	4.1016	7.7428	12.445	3.7615		8.84117	5.8653	3.5042	4.7559	3.524	4.9799	4.3106
9.00833	2.3911	4.7161	1.1089	2.1395	6.3014	12.193	8.4209	3.8295	3.7225	7.1475	9.4123	2.5011		9.00833	8.6344	2.5121	5.4735	4.0546	6.4586	3.2739
9.17583	1.9611	6.9622	1.6727	2.1335	7.497	12.414	10.137	4.5483	6.8499	7.087	7.8253	3.8155		9.17583	5.7998	3.0544	4.5746	3.4545	6.3224	2.9459
9.34333	1.4552	5.3165	1.3524	1.5035	7.7933	19.172	6.0718	4.1471	5.2777	6.8014	12.242	3.2302		9.34333	9.309	2.7941	3.7998	2.8889	5.7425	4.4899
9.51067	2.4691	4.5826	0.87762	2.2128	5.9433	13.145	9.423	4.3935	2.2968	7.9756	6.4436	2.7401		9.51067	6.2629	2.4193	3.5857	2.0468	6.2316	4.2861
9.67817	2.7212	4.8544	2.0573	1.6082	8.0976	12.835	7.8271	3.1959	4.3656	7.2932	8.8815	2.8631		9.67817	4.8444	1.9603	3.8198	2.8649	7.5955	4.3283
10.1247	1.4892	5.7993	1.0344	1.3374	10.194	12.407	9.8223	1.9441	3.9085	5.8906	9.7893	2.4538		10.1247	6.3924	1.0206	3.0204	3.0412	9.101	4.2756
10.2913	1.4281	4.9604	1.3647	1.3814	6.4384	13.99	8.9637	4.0213	8.1486	9.5053	8.4772	1.7192		10.2913	6.0318	2.9366	5.543	3.5282	6.6709	4.0766
10.458	3.2587	8.7164	1.628	2.0988	8.4952	12.34	5.7178	5.5112	7.9568	7.413	8.1651	2.5138		10.458	6.2301	2.2228	3.0237	1.2852	5.1112	3.9678
10.6263	1.0935	5.5928	1.1609	2.6089	6.4111	14.702	10.42	4.2089	4.9207	6.2479	5.5605	2.6994		10.6263	7.22	3.0172	3.6825	2.6666	6.7747	3.6408
10.793	1.6127	5.1797	1.3609	3.4272	7.8728	15.187	8.7227	4.7306	7.2455	10.099	9.8296	1.6462		10.793	5.9578	2.8321	3.9625	1.5335	7.6325	5.1785
10.9597	1.3236	6.9417	0.63483	1.6577	9.9576	13.52	7.8801	3.8285	6.2451	8.2141	7.9166	3.1249		10.9597	6.0358	2.5431	4.0783	2.3993	6.0071	4.5779
11.128	2.6112	5.2892	1.7915	3.783	8.8115	12.463	11.922	3.0947	3.7205	5.9418	12.077	2.1806		11.128	6.8764	2.0043	3.1094	2.2586	6.4769	3.1117
11.2947	5.3237	5.472	1.2874	1.4322	9.6693	16.145	8.2746	5.062	3.4552	9.1587	11.681	2.4083		11.2947	7.2677	2.6021	4.3681	1.773	6.1448	3.503
11.4613	2.9593	3.4957	1.3879	1.6552	7.8041	10.1	10.64	6.5702	5.0162	6.9675	10.502	1.6022		11.4613	5.3257	3.8035	4.1203	3.493	9.2808	5.1237
11.6297	1.099	5.1167	1.7115	3.747	10.704	11.647	5.0774	3.1939	6.0066	5.6003	8.5972	3.4012		11.6297	7.5138	2.2006	6.0448	2.3078	7.292	4.8352
12.0747	1.8043	4.5671	1.3612	2.1153	10.601	11.141	6.9815	6.7143	5.3865	4.9429	9.507	2.2868		12.0747	6.2376	2.0103	5.1582	1.9858	6.0141	4.4179
12.243	0.36566	6.0826	1.1902	2.7461	7.7426	11.826	7.6238	6.4287	4.1376	5.819	12.431	2.8711		12.243	5.6325	2.0808	2.7511	2.7246	6.2676	2.4843
12.4097	4.2077	7.9656	1.3052	1.9588	10.274	14.768	5.627	4.0138	4.2018	5.2812	9.6328	3.1259		12.4097	4.8157	1.9705	4.0023	5.0667	7.493	4.2228
12.5763	4.0748	7.102	1.4682	2.4981	9.9214	13.291	7.2447	6.3279	6.3574	8.7687	9.6558	3.5577		12.5763	4.5099	2.3973	5.6335	1.2772	4.8274	4.2401
12.7447	2.9231	2.9249	1.5812	1.761	10.558	11.343	7.8438	2.6735	7.229	6.4789	6.0743	3.2104		12.7447	6.6954	1.5352	3.2547	3.1824	6.4081	4.4659
12.9113	1.5402	3.1917	1.5172	2.8829	8.3726	13.749	8.2086	5.1091	6.1148	4.5599	10.32	1.9083		12.9113	8.6017	1.9368	3.1469	2.1988	7.9968	3.846
13.0797	1.9704	5.6543	1.5037	3.2079	10.196	14.129	7.5068	3.9025	5.3812	7.6881	9.1265	2.9667		13.0797	7.2437	1.8202	4.5229	2.028	7.0855	3.408
13.2463	3.1152	4.2443	1.4057	2.4251	9.4323	10.75	10.381	4.2697	5.7598	7.7828	5.6233	2.0143		13.2463	8.0128	2.5061	3.5565	4.2271	7.104	4.1783
13.4147	1.4752	6.4259	0.98213	1.4692	9.2975	13.064	7.3448	2.3666	4.9722	7.9396	8.1864	3.2882		13.4147	7.4263	2.3116	3.0554	1.8665	8.0488	3.1084
13.5813	1.8556	4.3946	1.61	2.2923	9.7718	10.853	8.905	7.802	7.0452	6.1193	8.3734	1.93		13.5813	5.7433	1.7272	2.9362	3.8225	7.0595	4.4154
14.0263	1.7105	4.5856	1.6172	1.829	9.8323	12.853	9.5631	3.4868	7.1217	3.7893	10.062	2.5578		14.0263	6.9427	2.0505	3.7415	4.6451	5.2625	3.3282
14.193	1.6773	6.0083	1.0084	1.1537	7.3653	9.6496	8.6559	7.6975	4.1073	10.235	6.5346	2.8791		14.193	7.4833	1.9085	5.338	1.9365	6.1773	4.3803
14.3613	2.6567	5.5878	1.627	2.064	11.732	10.67	8.8245	6.6398	7.1037	7.1407	9.9124	2.3191		14.3613	4.4106	0.71059	3.3792	2.4183	6.9517	4.8982
14.528	1.7723	4.7844	1.5345	1.615	8.5942	9.4195	6.3246	5.1718	7.2917	6.1763	10.344	2.1791		14.528	4.9754	1.4234	3.0922	2.9732	8.7977	4.4466
14.6963	2.4891	4.0598	1.2082	3.4675	8.0484	8.9122	10.58	4.5846	5.1232	7.6025	8.0746	1.534		14.6963	4.8224	2.0983	2.9644	2.4778	7.2887	3.707
14.863	1.7928	3.9938	2.0963	2.4711	9.8048	11.587	8.1396	3.8808	6.6407	6.5931	9.7461	3.3235		14.863	4.4624	1.6865	4.9137	3.3992	5.2657	3.8655
15.0313	3.9851	5.5683	1.2947	1.8538	8.3681	11.522	6.4286	7.2595	3.8893	4.7844	9.5731	3.0022		15.0313	5.6218	2.8006	3.1592	2.4118	7.131	4.5791
15.198	1.003	5.2177	1.2987	3.792	10.897	12.607	8.8732	6.3559	6.9074	4.0801	10.354	3.2887		15.198	2.3151	2.011	3.9448	1.1949	7.253	4.8404
15.3647	2.6494	3.33	1.1617	1.7957	7.8061	13.356	6.9719	5.0265	4.8289	8.4164	6.8069	3.5942		15.3647	4.4429	2.5864	4.9364	2.0918	9.8266	4.4391
15.533	3.9963	3.6888	1.0839	3.4965	10.034	13.23	7.0582	6.8654	4.6871	6.9835	9.8994	2.5656		15.533	5.7553	1.5882	3.3435	2.8364	6.4866	4.7999
15.9797	1.2058	3.3555	1.787	2.4301	8.9972	11.879	8.2954	6.8931	6.7117	7.7618	9.2378	1.7147		15.9797	5.4102	1.7997	4.7486	2.2966	8.6012	5.2187
16.1463	2.5334	4.1786	1.0036	2.7409	9.4898	14.442	6.7292	5.1451	7.2485	6.3056	8.9945	2.0933		16.1463	6.1356	0.57258	4.0313	1.0846	8.0163	3.5137
16.3147	0.24286	2.5971	1.5185	2.013	8.4667	11.948	8.6552	3.4496	6.4751	3.5247	7.7826	3.2637		16.3147	5.83	1.4752	4.7089	1.9565	6.7307	4.6281
16.4813	1.4972	5.503	1.5697	1.1662	9.0522	16.51	6.4319	6.5405	6.972	9.9271	5.4525	2.8779		16.4813	4.9529	1.3017	4.3191	3.8025	9.279	4.7437
16.6497	1.1965	2.9327	1.2429	1.7257	8.4984	8.6799	9.2148	4.5148	6.8817	5.3782	10.242	2.1413		16.6497	4.6499	1.0604	2.9284	2.4751	7.6856	4.6421
16.8163	1.3314	3.6833	0.97064	4.3068	9.5648	12.886	5.4885	6.6605	3.2492	6.6642	10.124	3.2882		16.8163	2.9031	1.5527	3.843	2.5879	8.7729	3.8628
16.983	0.76835	4.2716	68,511*	2.7516	8.4744	10.19	7.5773	3.7464	4.4849	7.2912	14.297	2.9396		16.983	6.1758	1.2254	4.0708	5.1327	9.022	5.3352
17.1513	0.57751	3.824	0.62283	2.4048	7.8293	14.504	7.4185	6.3366	3.1727	7.9921	9.4325	3.1812		17.1513	6.8577	1.5062	4.2123	3.2817	6.7649	3.545
17.318	1.9051	5.5228	1.3584	3.1267	8.4016	13.553	7.1672	4.3447	3.396	4.0211	11.039	2.3321		17.318	5.6725	1.4717	2.8909	2.9357	5.9298	5.1019
17.4863	2.0112	5.8323	1.0456	2.3958	8.6432	13.222	5.6635	5.1723	6.7254	6.3109	8.3384	1.8035		17.4863	4.4369	1.5135	2.7774	3.526	6.6312	4.4736
17.933	1.1578	5.9556	1.3834	2.8494	6.9417	12.345	10.371	5.5142	7.1465	6.2259	9.7646	4.7869		17.933	6.7494	1.2699	3.6695	4.3543	6.1951	4.1728
18.1013	3.1852	3.5715	1.4354	1.3539	7.3613	10.989	9.9051	4.9637	5.86	6.7769	7.1055	2.2163		18.1013	7.2892	1.6597	3.3735	3.3242	5.0272	5.1122
18.268	1.6152	3.459	1.2624	2.6564	8.5574	10.785	10.997	4.8892	3.2787	7.1812	10.491	2.3976		18.268	5.4577	1.7725	4.6901	4.4296	9.7028	4.1366
18.4347	2.0539	5.5568	1.6002	1.7772	8.6812	13.466	11.844	6.8528	6.4361	7.9396	9.1342	1.8337		18.4347	5.8623	1.3864	4.5581	2.2678	6.1443	4.5771
18.603	0.83212	4.3013	0.80036	5.4425	10.012	13.691	6.3331	7.2575	4.4664	6.0518	7.1652	2.6821		18.603	5.4122	2.0205	4.6264	3.9898	7.7416	4.4409
18.7697	3.6699	2.4888	1.3254	3.9325	9.7596	8.7404	9.3238	3.7357	5.4365	6.2021	7.3465	2.4618		18.7697	5.4952	1.652	2.7569	2.6746	9.5003	4.9929
18.938	1.5965	3.2362	1.1362	1.962	8.8197	12.306	8.7312	8.2357	4.9902	5.4355	8.0278	2.9282		18.938	4.9959	1.8282	4.7842	1.8477	7.5918	5.1812
19.1047	0.69981	4.5756	1.5062	4.3571	9.8764	10.96	6.4649	3.3458	5.178	5.0132	7.1172	3.2069		19.1047	5.2372	1.9245	4.1803	4.5291	7.5685	4.5384
19.2713	3.9023	5.1119	0.84962	2.3846	6.5119	14.123	9.6821	4.3185	6.1716	6.7309	12.902	3.1777		19.2713	5.9408	1.8378	4.2028	1.4427	6.5126	4.3146
19.4397	0.74509	3.775	2.153	2.5736	10.352	9.4605	9.394	6.9429	6.2096	6.5534	10.24	3.8808		19.4397	4.1358	1.1502	3.854	4.0603	8.2814	3.4312
19.8847	1.3876	4.8042	1.634	2.4061	8.8675	13.104	11.063	4.6028	6.4624	5.4167	10.258	2.4911		19.8847	5.27	1.3159	3.587	3.0742	6.0048	6.0311
20.053	1.0015	6.1963	1.2664	2.1655	7.1227	13.795	7.4815	6.8814	4.5741	8.5027	10.275	2.8104		20.053	3.6505	3.4905	2.3018	2.5546	11.632	4.0125
20.2197	1.6005	3.1539	1.7675	1.6362	9.9909	12.9	9.217	7.4031	7.5415	7.8111	7.4653	3.2757		20.2197	5.4412	1.6462	4.3743	2.9449	8.8662	4.0378
20.3863	3.1747	3.9203	1.2499	1.6747	7.6883	13.908	9.9356	6.0227	6.2586	6.946	6.9612	1.511		20.3863	4.1018	1.3442	4.2153	3.1924	7.6778	3.944
20.5547	0.94918	5.2777	1.2094	2.7721	9.7708	13.143	5.9676	5.7343	5.9948	5.723	8.5989	2.9449		20.5547	4.5134	0.92587	2.1018	3.3657	4.8964	3.917
20.7213	2.4088	4.8787	1.3404	3.3312	11.889	13.873	8.5874	3.9145	7.1362	3.971	8.0936	2.148		20.7213	3.371	1.5487	2.8709	3.789	4.4029	4.7451
20.8897	1.6788	4.9677	1.875	4.6074	7.8061	8.804	9.7806	5.7396	5.5413	5.9008	7.4298	1.5665		20.8897	7.2462	1.2399	3.1394	3.0849	6.8452	3.311
21.0563	4.2252	5.4	1.549	1.9418	8.4734	13.245	6.3086	5.3494	3.979	7.158	8.3571	4.7346		21.0563	5.5118	1.2967	3.85	2.3096	5.144	4.6556
21.223	1.9939	4.6274	1.2069	1.2252	7.048	15.941	11.805	7.2783	5.6133	9.6676	11.654	3.5032		21.223	3.3297	1.4059	4.4524	3.1849	11.037	4.9299
21.3913	1.7871	3.9905	1.1399	2.3141	7.6148	12.511	11.601	5.428	3.8523	5.4397	11.229	2.002		21.3913	4.5124	1.0601	4.8972	3.49	7.096	4.2928
21.8363	2.1692	4.001	1.4002	3.6175	7.9386	9.9696	8.3559	4.7506	7.3222	4.9874	8.793	2.4648		21.8363	3.7293	0.94813	4.0858	4.8492	7.8138	5.466
22.0047	2.862	5.4082	1.3009	2.5764	7.2185	12.474	6.8839	7.0937	1.6085	6.0396	7.5328	3.9413		22.0047	3.4965	1.8155	6.1083	1.894	6.6547	4.6326
22.1713	1.5129	5.213	1.506	2.9627	8.945	10.376	6.2621	5.4107	7.9731	5.7818	7.5895	3.2112		22.1713	3.3967	1.2447	3.6615	1.7405	8.7084	3.8775
22.338	0.82712	4.7524	1.3687	1.823	7.8813	13.314	10.55	5.3779	6.0328	7.8463	8.6184	3.0229		22.338	5.9031	1.631	3.589	2.6359	9.2785	5.7285
22.5063	1.3103	4.0696	1.6405	2.2793	7.9618	14.187	8.3651	4.7859	7.2287	6.7272	9.0057	3.761		22.5063	5.1617	0.72835	3.6302	2.2563	6.5156	4.7349
22.673	1.583	4.4056	1.6045	2.131	8.5812	9.9336	9.1507	4.4935	5.2702	5.4005	7.5663	4.8027		22.673	5.7133	2.8249	4.5511	2.134	9.6373	3.4505
22.8397	4.1581	3.8618	1.3607	2.4408	10.727	10.171	10.25	7.3963	6.3936	3.1597	8.0383	2.8796		22.8397	2.9482	1.4327	4.3919	1.3439	7.345	5.2697
23.008	0.8894	4.2951	1.2242	1.8665	9.012	10.282	6.7884	5.2546	3.6442	4.9319	8.8757	3.4317		23.008	3.507	1.6627	3.594	2.5356	6.0796	5.7045
23.1747	1.173	4.1958	0.79911	2.4983	10.771	9.5576	8.3771	3.795	5.7833	9.6351	7.9428	3.2354		23.1747	4.2793	1.0536	3.0177	1.4862	6.1223	4.1576
23.343	5.503	3.3187	1.6182	2.7636	7.6563	11.891	8.5409	8.248	6.0458	6.3214	10.191	4.5776		23.343	5.1535	0.98139	4.3874	2.2791	7.4773	4.0631
23.7897	2.7693	4.1421	2.0503	2.9884	9.0915	11.204	9.6178	6.8443	5.705	6.4981	8.1051	3.9938		23.7897	4.7266	1.1999	3.3212	1.2174	6.9357	5.0034
23.9563	1.5977	4.7276	1.6472	1.3822	10.386	9.5125	6.6299	5.8166	8.2896	6.0293	9.1865	3.0399		23.9563	5.626	1.3504	3.8633	0.74935	9.9489	3.6122
24.1247	3.1119	3.0309	1.6312	2.5246	7.9831	9.1873	7.8986	5.5428	2.4593	8.5054	5.3282	2.9919		24.1247	5.9533	2.4746	4.2401	1.3437	7.9831	3.9195
24.2913	5.5245	4.9774	1.3222	2.9354	7.9283	9.8156	7.4413	6.1085	3.7218	6.5204	8.889	2.3291		24.2913	5.4495	1.4429	5.673	1.0014	7.4178	4.1628
24.4597	1.707	3.4225	1.6182	2.1138	9.0655	13.281	11.153	7.7678	6.6232	7.2902	5.2267	2.0435		24.4597	2.5246	1.5435	4.0156	1.0849	7.6848	4.4166
24.6263	1.6467	3.6973	1.4032	3.1717	8.2159	8.5137	10.861	6.8071	6.4531	6.8522	9.5023	3.343		24.6263	4.0378	1.4872	3.0849	0.25753	5.8906	4.5691
24.793	1.4361	4.1001	2.5248	1.8052	10.292	13.579	11.253	4.4445	5.9998	5.4595	5.183	2.6129		24.793	3.1564	1.7537	3.2399	0.97063	7.248	4.7089
24.9613	2.9461	2.7031	1.4394	2.9111	11.824	10.242	9.6953	5.7666	5.6023	5.0454	4.7949	2.3271		24.9613	3.919	2.3051	5.446	1.0374	6.7689	3.0912
25.128	2.4321	4.4539	0.93563	2.3646	10.106	10.163	4.7116	4.7929	8.9192	6.4724	8.3216	2.1558		25.128	4.0816	1.4104	4.8104	0.78211	7.6455	3.3862
25.2963	1.101	3.2029	2.111	2.2073	10.048	13.216	11.786	7.0527	6.5504	5.1297	8.4289	3.2877		25.2963	5.311	1.0861	3.377	0.7111	6.8882	4.3268
25.743	2.6417	4.9299	1.8042	3.1944	8.3629	11.7	10.708	6.9179	4.8319	5.0649	7.69	5.1702		25.743	4.6711	1.2304	3.7668	0.65534	8.7749	4.4316
25.9097	3.4381	4.3603	1.522	2.1448	10.062	12.132	6.4989	4.2364	7.4048	5.8591	9.5993	3.875		25.9097	3.9873	1.3327	3.466	0.96988	5.7608	4.2188
26.078	3.1772	4.1641	2.3243	3.6495	7.9896	12.278	10.319	5.8181	3.0884	4.0988	9.1913	2.5023		26.078	5.205	2.2793	2.7136	0.51507	8.1019	3.2627
26.2447	2.0752	6.3401	2.2223	3.738	9.5691	10.685	7.9073	6.4089	6.6539	5.8373	8.3701	1.9273		26.2447	2.4648	-868,37*	2.8396	0.3588	7.3278	4.2563
26.413	0.68556	4.2726	2.4633	2.7364	10.707	8.0391	7.7506	5.2551	7.2167	5.7898	8.6104	2.9567		26.413	3.524	1.3764	3.4797	1.3632	9.6753	3.0859
26.5797	2.298	4.3716	1.6482	2.9001	7.541	10.08	10.253	7.5267	4.7764	5.8616	7.506	3.1122		26.5797	4.6766	0.97789	2.3743	0.55483	6.2163	3.6005
26.7463	2.173	4.7134	2.4471	3.3445	8.2659	12.442	10.05	2.7285	5.1052	5.474	7.0815	3.812		26.7463	4.8227	1.4662	3.0397	0.42956	6.7939	1.9408
26.9147	1.2853	4.1243	2.3061	3.671	8.9905	9.3493	6.5987	2.3201	2.9882	4.3753	12.751	3.3825		26.9147	2.7381	2.8159	3.0134	0.25479	6.9184	4.1423
27.0813	2.7718	3.4482	2.5739	2.7266	7.7108	10.224	6.9897	5.4887	5.7225	5.5415	8.948	2.3076		27.0813	3.7583	2.1443	2.4508	1.1227	8.94	2.6726
27.2497	3.5871	3.0994	2.0625	4.4346	8.954	10.684	9.9179	6.4777	4.3026	5.4712	5.261	2.5668		27.2497	5.1825	1.5782	3.6275	0.33429	6.2936	3.6017
27.6947	2.2985	4.1541	2.9539	2.6959	7.3135	9.7603	9.5143	5.057	7.1225	5.9501	7.6883	3.8393		27.6947	5.8941	2.8599	2.1025	1.946	4.8244	3.5132
27.8613	1.6688	3.8133	2.4733	3.2282	6.3911	11.575	7.3705	4.4175	4.2461	4.5176	7.1417	3.6995		27.8613	5.7838	1.3139	1.9928	1.2342	11.455	3.7913
28.0297	1.2816	4.6961	1.7947	2.6096	10.693	10.486	8.1261	5.3377	4.9734	6.6694	8.5249	2.2336		28.0297	3.0629	2.2263	2.1245	1.1432	7.8078	3.0534
28.1963	1.4544	4.0631	2.1538	2.4726	8.932	8.7629	7.9653	8.8645	5.6273	5.1162	7.7383	3.509		28.1963	2.4281	2.2633	3.3197	-250,54*	8.4842	2.8789
28.3647	0.59227	4.0588	2.4691	1.9808	12.289	11.26	9.234	4.4373	4.6384	5.6835	9.5893	3.2864		28.3647	3.871	1.3877	4.6594	0.58708	6.7552	3.4982
28.5313	1.4474	2.7224	2.3716	4.0581	9.7903	12.416	8.9322	6.3714	7.509	5.9588	4.8177	3.1982		28.5313	4.2831	0.7221	3.9183	0.20003	5.8565	3.5215
28.6997	1.9902	3.6698	2.133	3.8723	9.3658	8.2709	9.4878	4.1861	3.7925	6.8907	8.1694	2.9196		28.6997	5.3017	1.0241	4.0728	0.64159	4.8224	2.5876
28.8663	1.4682	2.7281	3.808	2.6356	9.5808	10.519	7.7693	5.8014	6.2133	5.4535	7.339	4.2291		28.8663	4.3686	2.5243	4.0668	0.59708	7.67	3.1709
29.033	1.5812	5.2877	4.1646	3.5945	6.2629	12.106	6.3789	3.9848	5.468	6.3936	10.388	3.0769		29.033	3.586	1.1677	2.8836	2.249	6.3401	3.8163
29.2013	1.1143	3.9368	3.2269	3.0479	10.764	12.041	10.314	5.3894	5.856	4.4674	10.029	2.151		29.2013	3.2789	1.0174	3.8965	0.62509	6.9239	2.8944
29.648	3.0464	3.2747	3.0352	1.9738	12.03	14.441	11.804	5.9752	6.9595	5.379	10.998	3.9873		29.648	2.9492	4.2948	4.2018	1.9408	5.9116	3.3745
29.8147	3.7039	3.2304	4.0225	4.8062	11.364	10.174	10.447	3.776	2.3436	6.7974	7.617	4.6324		29.8147	3.3402	1.0414	5.3485	1.704	5.179	3.565
29.9813	2.8585	3.4242	2.6661	3.8603	12.089	11.835	11.54	3.6191	5.6223	4.4599	7.9596	3.9013		29.9813	2.6781	1.3079	4.8829	1.587	5.9373	4.4874
*values excluded, since criteria for EPSP detection were not fullfilled

## Sheet: Figure 6
Fig. 6b
LTP-RS (EPSP(mV))													LTP-RS-NAB-14 (EPSP(mV))																		Group comparison
Time [min]	cell1	cell2	cell3	cell4	cell5	cell6	cell7	cell8	cell9	cell10	cell11		Time [min]	cell1	cell2	cell3	cell4	cell5	cell6	cell7	cell8	cell9	cell10	cell11	cell12	cell13	cell14	cell15	cell16		Control	NAB-14
-5.88333	3.0317	5.1257	1.9378	3.563	3.1567	6.6884	5.0007	1.9378	2.8129	2.5003	3.5005		-4.88358	4.8444	2.4691	4.3756	3.563	1.844	0.37505	2.7816	2.6879	3.5317	2.3441	3.938	4.6881	6.4696	2.6566	4.6881	2.7816		115.943	139.949
-5.71675	4.1256	3.9693	1.0626	2.5003	5.0007	3.688	3.1567	5.1569	3.6567	4.1568	1.4377		-4.71692	4.0943	3.7193	5.532	4.5631	3.1567	2.1878	4.0943	2.1565	2.6566	4.6256	3.4067	4.0005	4.7819	1.5315	3.8755	2.4691		84.8038	222.252
-5.55002	5.3757	6.3759	5.6883	1.9065	4.9382	5.8133	2.5629	4.5631	5.9696	2.9067	1.844		-4.55025	3.938	2.2503	4.8132	4.2193	2.5941	0.71885	4.5944	2.0003	4.4381	6.5321	3.1567	3.0942	2.9379	2.1253	5.9071	3.0629		186.499	79.8066
-5.38343	4.9694	7.0947	2.1878	3.6568	6.0633	3.1254	3.0942	5.1882	1.6877	3.438	4.5319		-4.38358	2.5629	2.5316	2.3753	4.3443	3.4067	2.3753	3.1254	5.4382	4.2193	4.4068	4.8132	2.3753	1.5627	2.3128	1.719	2.3441		101.514	184.418
-5.2167	3.3755	6.8759	0.96888	4.4694	5.5007	5.782	3.313	3.5942	4.6256	3.3755	2.9379		-4.04478	6.1258	2.4691	4.5319	2.9379	3.6255	3.8443	5.5007	3.6255	3.5942	7.1572	4.7194	3.688	2.8129	1.9378	3.2504	2.9067		122.908	147.381
-5.05013	3.0317	8.5637	4.0005	4.5944	5.3757	7.2822	4.5006	4.6881	4.3443	4.0631	5.3132		-3.87812	3.9068	1.844	3.5317	2.8754	2.6879	1.0939	4.2506	6.7509	5.0632	5.3445	3.6255	3.313	5.9383	2.1253	2.5941	2.2503		164.363	327.873
-4.88338	4.7819	5.6883	4.3131	5.1257	5.3757	3.8755	3.8755	5.3445	5.7195	2.2503	4.1568		-3.71145	3.438	5.4695	3.8443	3.563	3.0629	4.8757	2.6254	4.7819	7.4698	3.8443	2.9692	3.4067	2.6879	1.8753	4.9069	3.0942		97.6805	91.7433
-4.71682	4.5006	7.0635	4.4381	4.0005	6.7197	4.8757	3.0629	7.0322	4.3131	5.3132	1.9065		-3.54478	4.2193	4.7507	5.0319	2.8441	3.7505	1.0939	4.7194	2.9692	4.3443	2.0003	5.407	4.1256	2.3753	2.4066	5.4695	2.5941		37.4923	262.739
-4.55008	6.2196	5.6883	3.8443	7.0635	4.9694	8.8762	4.0005	5.7195	4.2818	3.0004	4.5319		-3.37812	6.9072	3.813	6.0008	2.094	3.1567	3.6567	3.7193	5.532	3.2504	4.9382	5.0319	3.7193	2.8754	2.5628	3.5005	2.8754		133.827	233.509
-4.3835	6.1571	7.5948	4.6569	3.6568	5.0007	5.2195	4.7819	5.282	5.0007	5.782	1.0939		-3.21145	7.251	3.2817	4.6881	2.6254	2.9066	3.938	4.3756	5.782	4.0631	5.5008	4.5944	3.6255	2.2191	1.2814	4.1881	2.7191		102.661	180.915
-4.12697	3.9693	5.4695	2.9692	4.7819	4.6881	4.0318	3.1254	5.5633	5.1257	2.8754	3.0629		-3.04478	8.0011	2.094	4.9694	1.719	3.1254	1.969	3.4067	9.1575	3.8443	4.3756	3.9068	4.8444	5.532	1.5315	3.6567	3.5317		70.6638	271.939
-3.9604	2.8441	6.5009	3.0629	4.0943	4.3756	4.4069	2.4378	4.2193	5.3445	4.0943	3.1254		-2.87812	3.7505	5.282	2.7191	3.0004	3.5005	3.1567	3.2817	3.0942	4.0006	2.5629	2.5003	4.5944	3.563	4.0631	4.5319	2.9379			180.154
-3.79365	2.094	5.2195	4.3756	5.2507	3.8755	6.9385	2.094	5.3445	2.5941	3.7193	4.2818		-2.71145	6.1258	1.6565	6.3759	2.3753	3.0629	3.8443	3.2504	5.5633	4.9382	4.1256	2.3441	3.2817	4.2193	2.3441	5.6258	3.7818			132.424
-3.62708	2.8441	3.5005	4.0631	2.9066	4.3131	5.4695	3.4692	5.9696	4.2506	2.4066	2.4066		-2.54478	5.0632	1.6565	4.9069	2.4066	3.813	3.7193	3.563	1.3752	3.438	3.3755	2.7816	4.2818	5.6883	1.0001	3.0004	3.313			235.599
-3.46035	3.688	6.5009	3.0629	2.8441	4.6881	8.1886	4.5944	2.7191	4.4069	4.6569	0.81261		-2.20493	4.7819	4.1881	4.4069	3.1254	3.688	2.0315	2.2191	5.5007	2.1878	4.3756	3.6255	3.813	2.5003	2.4691	3.0317	4.9069			156.104
-3.29377	4.4694	3.7818	5.407	3.3442	2.9066	6.5009	2.3441	5.6883	2.8129	3.1879	5.0319		-2.03827	3.938	3.2192	2.4378	3.938	2.9379	3.0942	5.8133	2.5003	4.3131	5.8758	4.5631	3.3442	3.2192	1.6252	3.5317	3.563			401.93
-3.12703	4.6569	7.7823	1.4689	6.3134	5.1882	3.7818	1.1251	0.4063	4.1881	5.5945	1.3439		-1.8716	5.4382	0.81261	5.1882	3.2504	2.3753	3.938	4.2506	4.3443	4.2506	3.0942	4.8757	4.3131	4.8132	3.0317	3.0004	2.9379
-2.96045	4.2818	6.6572	3.438	3.7505	3.938	3.4067	2.1878	5.0319	3.9693	4.3131	4.0943		-1.70493	4.1256	4.6881	4.0943	4.1568	2.9379	2.4691	3.7818	3.938	2.2816	3.2817	3.8755	3.5005	2.7504	4.0631	3.563	2.4691
-2.79372	3.4067	6.9072	5.157	5.1257	2.7191	2.4691	3.4692	8.0011	4.3443	3.8443	0.93763		-1.53827	5.1569	4.8132	6.1883	2.7191	2.8129	1.9065	4.9382	3.9693	3.3755	1.8753	4.9069	3.1254	2.6879	3.438	4.0943	3.2817
-2.62698	4.6256	4.7506	3.938	6.4696	5.0944	5.0319	2.0628	6.6572	2.3441	3.3442	3.0942		-1.3716	6.8447	5.3132	5.532	2.8754	2.9379	1.1564	3.7505	4.4381	3.4067	2.4378	5.4695	5.2195	5.6258	2.0628	6.7822	2.6254
-2.37062	4.8132	6.0946	6.2196	4.4694	3.7818	6.2821	1.9065	6.9072	3.3442	2.5629	2.7816		-1.20493	7.9073	4.3756	4.7507	3.8755	2.0003	2.8754	3.5005	6.5634	3.5942	3.4692	4.5319	4.3443	3.6567	0.90637	4.6569	2.6566
-2.20403	4.8757	4.1568	1.1252	2.8441	3.6567	4.6569	2.7191	5.6258	5.3757	3.813	2.6566		-1.03827	3.7193	4.4694	4.3131	3.6567	2.6879	4.0943	2.9067	4.6256	2.3441	6.2196	2.7504	3.5005	5.8133	2.2503	7.2197	2.094
-2.0373	4.0318	7.2197	5.1257	3.938	4.6881	6.7197	2.7816	1.8753	5.0319	4.3443	1.3439		-0.8716	5.0632	2.1878	4.0318	3.563	2.1878	2.1565	5.7195	2.9692	3.2192	2.9379	3.6568	5.1882	5.5633	1.469	7.9386	2.4691
-1.87072	4.6569	5.9696	4.0943	4.3756	5.6258	6.3759	3.2817	5.657	4.6256	3.438	1.3127		-0.704933	4.9382	1.9065	2.094	4.2506	3.2192	2.7191	6.3446	5.7508	3.1254	5.532	2.6254	4.0943	5.5633	2.5941	5.2195	1.969
-1.53742	4.7506	6.3446	5.0632	6.0321	2.8441	5.8758	2.1878	7.3135	2.6879	3.6255	2.0003		0	9.8451	7.7511	5.6258	6.6884	2.6566	107,7*	16.846	12.752	14.439	10.689	12.689	11.658	8.9387	8.6574	13.221	15.2
-1.37067	5.7195	5.0319	3.3755	5.7508	4.5319	4.7819	2.9692	5.5945	4.5319	4.5631	4.1881		0.166667	12.689	8.2511	4.4069	5.6883	4.0318	11.033	16.283	12.127	10.501	8.7824	7.251	8.5949	4.0631	8.6262	9.345	5.0944
-1.2041	6.2821	9.095	1.4064	3.4692	5.2507	4.4381	3.813	6.7509	4.6256	3.1567	2.0628		0.333333	8.3761	6.2509	6.9385	6.0633	1.8753	3.438	13.564	8.9387	7.3135	5.9071	5.0319	5.5633	6.7509	6.9072	6.8447	5.7508
-1.03737	4.8132	4.0631	2.8129	3.563	3.7818	5.8758	2.5629	4.8444	4.2506	3.3442	4.9382		0.5	8.0011	7.626	4.7194	3.7193	0.15627	3.8755	6.6259	5.8133	7.7198	8.6887	8.3761	4.3443	4.1568	3.8443	8.0011	3.688
-0.87078	4.7819	5.282	2.2816	3.3442	3.3442	7.1885	2.9692	3.4692	3.6255	3.0942	1.6877		0.666667	2.8129	4.1256	4.4381	3.8755	0.59383	4.7819	13.377	8.7824	5.3445	4.7194	3.5005	5.2195	5.4382	1.5627	6.5009	3.9068
0.360834	11.002	18.346	9.8138	10.564	7.7823	13.189	9.5944	8.1571	8.376	7.8761	9.095		0.833333	4.2506	3.8443	5.1882	3.688	-31,255*	1.4689	10.97	2.2191	5.157	3.2504	3.9693	5.7195	4.4694	6.4071	4.4694	2.9379
0.527584	12.502	12.752	8.4387	6.5009	6.0008	10.689	6.3442	7.001	6.3134	5.3132	8.0011		1	9.3138	4.5631	6.7822	3.813	1.0939	2.0003	6.0008	7.626	5.6883	5.5945	4.0318	7.3448	6.1883	5.3132	6.3134	2.5941
0.694316	8.2824	11.627	5.7195	6.5009	3.813	11.095	5.3755	3.438	5.3757	4.8444	4.2506		1.16667	4.8132	4.2818	5.9071	3.5942	125,02*	0.30101	10.97	7.9073	3.2817	5.0944	4.8444	7.251	3.5317	2.6566	8.1574	2.7191
0.8609	7.1885	7.7823	7.251	5.2507	4.3443	7.5948	4.9692	2.4691	4.1256	3.3442	4.7507		1.33333	5.3445	3.4067	4.0631	2.8441	0.21878		9.7826	8.3761	2.9066	7.1885	2.9379	5.532	3.438	4.8757	6.7822	4.5631
1.02763	6.0946	8.1261	4.5006	5.3757	4.4381	9.095	5.7505	3.2192	6.0633	4.0631	5.6258		1.5	5.6258	6.3134	3.8443	3.688	-31,251*		5.0944	5.6883	3.2192	4.7506	1.8127	5.407	6.3446	0.78136	6.2821	3.6255
1.1942	5.2195	7.001	3.9693	5.0632	4.0631	8.4387	4.6252	1.1251	2.9379	4.9382	5.8445		1.8388	3.688	3.3442	4.4694	6.3759	2.6879	1.1564	8.4387	3.4692	3.1567	2.7504	2.9066	3.4692	4.0006	3.5317	5.8133	4.6256
1.36095	5.5945	6.2196	4.1881	5.282	3.313	6.6572	2.3441	1.9065	4.7819	2.5003	6.6884		2.00547	5.4695	3.4067	3.4692	6.3446	0.84387	3.9068	7.4073	8.0323	4.5319	5.5633	3.7818	6.0321	3.4692	5.3757	7.251	3.1879
1.52752	5.1257	6.4696	2.3128	4.6256	3.1254	7.8136	2.5316	4.4068	3.3755	2.0315	2.094		2.17213	7.626	4.5631	5.6258	5.9696	0.90638	5.8758	4.2506	5.4695	3.2817	5.9383	3.313	7.0322	5.5945	2.0003	5.3132	4.9694
1.69427	7.4385	5.9696	3.5942	3.3755	4.0631	10.72	3.0004	2.2191	3.5942	2.7504	5.157		2.3388	5.4382	3.438	4.2193	7.6886	0.56257	3.438	7.8761	6.8447	3.313	6.4696	2.6566	4.0318	4.4069	3.1879	4.1568	6.5634
1.86083	5.6883	5.4695	3.8443	4.4381	3.9068	7.126	2.5003	4.0318	1.4064	4.0318	3.1879		2.50547	4.9382	2.2503	5.7195	6.4696	2.0315	0.93763	4.9069	8.0636	3.7505	7.3448	2.5941	6.1258	2.8754	2.0003	7.6885	4.6256
2.11737	6.2509	5.282	3.7505	3.7193	4.2818	7.5948	3.6568	3.0004	2.094	3.688	4.6881		2.67213	4.1881	4.1881	5.9071	6.0321	1.9065	1.7815	4.1881	114,77*	1.3127	5.9071	3.813	4.0943	4.2818	4.3443	6.7822	6.8134
2.28393	3.7193	7.9073	3.6255	4.3443	3.1567	4.1881	4.0005	5.2507	2.7191	3.0004	2.1878		2.8388	4.0631	3.2817	4.0006	6.5321	1.9065	2.4691	5.4382	1.969	2.5941	3.688	2.4691	5.1882	3.6255	2.094	4.5944	2.0628
2.45068	4.8444	7.4385	3.6255	8.3136	4.5006	5.9071	3.4067	1.6252	1.5002	2.9067	6.1571		3.00547	7.3135	5.4382	2.8754	4.9694	1.6252	1.6252	4.5006	5.4695	2.8754	5.9696	3.6567	5.5633	3.438	5.4382	4.9069	4.4694
2.61725	5.282	5.282	2.4691	5.9071	3.9693	7.0322	3.313	3.813	3.3755	3.6567	5.9071		3.17213	4.8444	4.3131	4.2506	6.6572	1.2189	2.7816	4.8757	7.4698	2.4066	4.5944	2.7504	3.8443	3.9068	2.7191	7.126	5.407
2.784	4.5631	4.0318	5.157	2.7191	4.9694	7.2822	4.2193	3.5317	4.5631	4.0631	3.7193		3.3388	5.8133	6.3759	4.5006	7.0322	0.3438	3.6567	6.8134	8.1261	4.5006	5.7195	4.2506	5.1569	2.0003	2.5629	6.2509	6.1883
2.95057	6.0321	7.4698	2.9379	5.407	4.0318	8.1574	4.9382	4.4381	2.9379	6.5321	6.8447		3.67733	3.9068	4.0631	2.6879	5.5633	1.9378	7.0947	4.8444	9.095	4.3443	3.688	1.9378	6.8134	3.1254	4.2193	7.251	5.3757
3.1173	5.0319	6.2821	3.9693	4.0631	4.4069	6.0633	3.563	5.782	3.5005	3.7818	4.5006		3.844	7.7511	2.6254	3.2817	4.5631	3.1254	8.0636	4.6256	8.845	3.1254	5.3757	2.8441	2.9692	5.0007	5.3132	7.9698	6.5947
3.28388	3.4692	4.9694	3.1879	3.2817	6.1258	6.6572	3.8443	4.2193	2.8441	3.438	2.0628		4.01067	5.5945	4.6881	2.8754	5.6883	0.84387	5.9383	4.6256	6.7822	6.0321	4.9069	3.0942	4.6881	4.1568	4.0943	5.4695	7.1885
3.45062	6.3446	7.1572	6.0633	2.094	6.0321	7.3135	4.6256	5.5633	4.2818	3.8755	3.1567		4.17733	5.9383	3.813	3.2192	4.7194	1.5002	8.6574	4.5944	6.9697	4.8444	2.7191	4.9069	4.5944	4.8444	2.5316	6.1883	6.1571
3.61735	3.6255	5.8758	4.2506	5.782	2.4691	8.6262	3.7505	3.0317	3.1567	3.8755	3.0942		4.344	4.3443	2.8754	3.1567	4.8132	2.3128	7.5635	3.9693	7.9698	3.6568	2.5003	1.9065	4.7507	4.0005	2.5316	4.3756	4.5944
3.87373	5.1882	5.407	4.5319	4.9694	3.438	8.5949	4.2193	4.2818	2.4691	5.9383	2.0628		4.51067	7.7198	3.0317	3.7193	5.5945	1.8753	4.9694	3.4067	6.8134	5.5945	3.1879	5.0319	6.0946	5.5007	3.5317	7.6573	6.5321
4.0403	4.3443	5.1257	4.7506	4.0631	4.0318	11.127	3.2192	2.7504	6.3134	6.2821	4.1881		4.67733	5.1257	2.0315	2.4691	6.4696	4.6881	6.5009	4.8132	8.3449	4.3756	5.2195	3.9068	4.8132	8.4386	1.594	3.1254	6.3759
4.20703	3.938	6.6259	6.6884	2.2503	4.7194	6.0946	2.7191	5.9696	2.8754	3.313	2.1878		4.844	5.6883	3.8755	2.2191	5.5945	1.3752	8.2511	4.5319	5.157	4.0318	3.0004	3.3755	4.0318	3.0629	1.5627	4.4381	5.9071
4.37362	4.4694	5.5008	6.2196	3.9693	5.4695	8.0324	3.0317	5.6883	1.5627	2.5941	4.3756		5.01067	6.2509	5.3132	4.5944	6.3134	2.2191	6.3759	5.782	10.658	3.563	5.0944	3.563	5.3757	5.3757	1.7502	7.2197	8.4699
4.54035	4.1256	5.0319	5.6258	6.1258	3.813	6.1883	3.0629	4.8132	5.7508	2.3441	5.657		5.17733	6.0633	4.1568	3.5942	5.782	1.7502	9.0325	6.7509	7.0635	4.5631	6.3759	4.4694	3.5942	4.3131	3.0942	6.4696	7.626
4.70692	5.1882	8.1574	3.6255	4.9069	3.7193	5.8445	4.2193	4.8444	3.4692	3.4692	5.5945		5.51613	5.3445	7.8136	2.9066	5.9383	1.8127	5.9383	4.2818	9.8451	5.7508	7.3448	3.688	3.813	4.0318	3.0629	4.6256	6.6259
4.87367	6.5009	5.407	4.4694	3.2504	3.2817	9.3763	3.6568	0.90638	3.2504	6.2196	5.9071		5.6828	5.407	7.9073	3.5942	5.1257	2.4378	5.7508	2.7504	8.3449	4.1881	9.4388	4.0318	5.407	3.1567	3.9068	8.8137	7.5948
5.04023	5.0632	7.2822	4.5944	4.5006	6.9072	10.564	2.4378	6.1258	3.6568	5.0319	1.5627		5.84947	5.8758	6.6884	1.4689	5.5945	2.8754	7.9698	6.7197	6.0946	5.3132	5.9383	3.8755	6.0946	5.8445	3.6255	8.2511	6.3134
5.20698	5.3132	5.1882	5.6258	8.7824	3.2817	10.47	3.938	5.157	2.7816	6.8759	4.3443		6.01613	5.9696	4.0631	1.8127	5.6258	2.094	11.408	4.2506	5.0319	5.407	6.0633	6.9384	5.6883	6.8759	4.6256	7.7198	6.5009
5.37372	5.2507	6.6572	5.5007	4.2193	2.3128	5.7508	2.7816	5.5633	2.0003	3.813	5.1882		6.1828	5.3757	7.9386	2.5629	5.782	2.6566	7.0322	3.2192	8.97	4.4694	4.1568	5.3132	3.1254	3.4692	6.1258	5.9696	8.3136
5.63008	5.8445	6.9697	5.2507	2.1253	6.1258	8.0011	3.688	3.688	3.2504	6.0946	5.3445		6.34947	5.9696	6.1883	1.719	5.8133	1.4377	6.4696	4.9382	12.533	3.1879	6.6572	5.657	5.6258	4.2506	4.0631	8.5012	6.4384
5.79665	2.0003	7.8136	5.282	5.5945	1.9378	10.908	4.3131	4.1881	3.0629	4.6569	4.8757		6.51613	7.1885	5.1257	2.094	5.657	2.5629	7.7823	5.0944	4.7819	2.9066	4.1568	6.5009	7.4385	4.0318	2.1253	7.251	5.8133
5.9634	6.3134	7.0635	2.6879	5.782	3.6567	13.002	4.6881	4.8132	3.9068	2.4378	3.813		6.6828	3.1879	5.4382	1.6877	5.5945	2.0315	4.3756	5.0632	7.251	2.8441	5.4695	4.6569	6.8134	6.1571	4.0005	6.7822	7.4385
6.12997	7.8761	5.1882	3.563	3.4692	3.4692	7.2822	3.688	4.7819	3.938	3.7818	2.4378		6.84947	5.6258	6.6572	1.9065	6.7509	2.5941	7.4073	5.2507	8.9075	3.3442	4.6569	5.5945	4.5319	5.0319	4.1568	7.251	7.6573
6.29672	5.5633	8.6574	119,3*	4.0631	4.3131	8.6887	2.8441	5.282	4.5631	3.2192	1.6252		7.01613	3.563	6.5321	2.3128	6.0008	2.5941	7.6886	4.4381	8.8137	2.6566	10.533	3.2504	4.9694	2.8129	0.71885	5.7195	7.5948
6.46328	5.9383	7.8448	2.5003	3.938	3.7818	6.9072	4.1256	5.5633	3.0004	3.2504	2.1253		7.3552	6.6259	7.7198	2.0628	8.2199	2.3441	5.407	2.5941	9.1888	2.5316	5.9071	5.9696	4.1256	2.2191	5.8133	6.2821	8.4074
6.63002	5.3132	6.3759	3.1879	6.0321	1.9378	8.5324	4.0318	5.407	5.407	3.0942	1.4377		7.52187	4.7194	6.5321	2.5941	7.251	2.7191	8.6574	4.4381	10.158	2.8129	10.001	4.2506	5.2507	3.5005	4.3756	8.4387	10.814
6.7966	5.6258	8.3761	5.407	6.5009	4.6256	6.1571	2.8754	5.3132	4.2818	4.0318	3.3442		7.68853	7.4385	7.626	2.9067	6.5321	1.7815	6.0321	6.9072	10.345	3.5317	3.1879	5.782	4.0318	5.9696	6.0946	5.5633	8.0011
6.96333	3.4067	5.0944	3.5005	3.6255	2.5941	9.3138	3.938	1.2189	5.9696	3.5317	1.6565		7.8552	6.5634	5.532	2.5003	5.6883	2.1878	8.0636	2.6879	7.4073	3.0942	6.9385	3.5317	5.2507	5.7508	3.9068	5.282	9.0012
7.13007	4.8444	9.2513	5.8133	4.1568	5.7508	10.095	3.9068	4.9382	4.0943	5.3445	1.5627		8.02187	6.1571	7.5948	2.8754	4.5319	1.6877	8.0323	3.813	10.751	1.3127	10.876	6.0321	6.4696	4.8444	5.7508	4.2506	7.251
7.38645	5.157	4.6569	4.4068	5.657	3.0629	10.72	3.0942	3.2504	2.5629	4.2193	1.719		8.18853	6.4071	6.2509	1.6252	5.9696	2.1878	7.4698	5.157	11.845	2.0315	10.845	3.7193	5.3132	5.2507	4.9382	6.7197	8.845
7.55302	4.6569	9.4388	3.2817	6.4696	2.4066	6.5321	3.688	6.5947	4.8132	3.0004	0.81261		8.3552	8.9387	9.4075	1.5002	6.3759	1.3752	5.782	3.7505	9.0012	4.1568	5.5008	3.7193	6.6259	4.1568	4.6569	6.5009	9.8451
7.71975	5.3445	5.8133	5.5945	4.5944	3.8755	7.9698	3.5317	4.2506	5.407	5.282	0.71885		8.52187	7.626	3.688	4.2506	5.5007	2.7504	7.126	5.5945	8.4699	4.8444	10.314	6.5009	6.8759	5.1257	4.3131	5.0007	8.7199
7.88633	4.7194	10.095	5.8758	3.9068	3.4692	5.8133	4.2506	4.9694	2.9692	3.688	2.1878		8.68853	7.4073	7.6573	2.9379	5.407	1.5002	9.4075	3.8755	9.095	3.6255	4.4069	3.4692	5.532	5.3757	4.3443	8.0949	9.3763
8.05307	6.5009	7.9698	6.5947	2.7191	3.0629	6.0946	2.9692	5.6883	3.7193	4.5631	1.3127		8.8552	6.9072	5.407	2.5316	7.001	2.3753	9.22	6.0321	9.6263	6.0008	5.0319	5.5633	5.4382	5.2195	4.8757	5.0632	9.47
8.21963	5.6883	7.2822	4.3131	4.8757	4.5944	9.5326	4.5319	5.282	4.5319	5.1257	1.969		9.194	3.0317	7.626	2.2503	6.1258	3.5317	9.4075	6.1258	4.9069	5.407	3.2504	2.8441	6.2821	4.1881	4.0005	10.158	8.7512
8.38638	5.1257	8.3449	5.7508	2.4066	3.313	10.72	3.5942	2.5003	4.1881	4.0005	1.594		9.36067	4.0631	6.6259	4.5319	6.0321	2.3753	6.6884	6.0321	10.189	5.5945	10.689	7.0947	5.9696	4.1568	1.6565	6.4696	10.033
8.55295	5.9071	9.4075	6.8134	3.313	5.3132	8.5637	4.0005	3.4692	6.7509	4.5944	2.5003		9.52733	7.8136	7.9698	3.5317	6.1571	3.4692	8.0323	6.1258	13.346	5.4382	4.8444	6.7197	5.0632	4.1256	5.282	10.376	8.2511
8.7197	6.4384	5.782	4.5006	4.4381	4.5944	7.3135	3.563	1.3752	2.7816	4.1568	2.4066		9.694	5.782	6.8447	2.5941	6.2821	1.4377	6.2821	7.1885	9.3763	6.3134	6.6884	5.0632	6.1883	2.4066	3.5317	11.283	10.345
8.88643	4.1256	7.0947	3.7193	7.1885	5.1257	7.5323	4.7506	5.1257	5.0319	4.6569	1.719		9.86067	6.2196	6.0321	2.4066	5.3445	2.6254	6.7197	3.9693	9.9701	6.7197	3.438	4.6881	6.7822	4.6881	9.0637	7.7823	9.7826
9.1428	3.2504	4.9382	5.1882	3.813	3.0629	6.9385	2.0315	6.0008	5.4695	4.0631	1.0314		10.0273	5.8758	9.095	2.0315	4.8132	1.4377	6.1883	7.376	9.22	7.626	11.127	3.2192	6.7509	4.8757	5.2507	10.314	10.314
9.30938	3.9693	7.376	6.9697	4.5631	2.4066	9.0012	4.7506	1.594	5.3132	4.7507	1.844		10.194	7.0635	10.376	2.5941	5.7508	3.0004	8.1261	6.8447	13.033	8.0636	5.782	7.5948	5.5633	3.7193	7.1572	8.2511	12.564
9.47612	3.938	7.126	6.6572	7.001	3.8755	9.2513	3.6255	5.157	2.5003	3.1879	1.6252		10.3607	4.9382	9.6263	6.0008	6.3134	3.1879	7.501	3.5942	11.314	6.5947	8.6887	3.688	5.2507	3.4067	3.688	9.4075	11.127
9.64268	4.5944	3.3755	5.5007	4.7194	3.4692	13.783	4.9694	1.5002	5.2507	3.9068	2.3753		10.5273	6.4071	8.2199	2.7191	5.9696	3.1254	8.4699	5.657	10.564	6.0946	3.5942	5.657	5.4382	5.4382	4.7194	4.7819	10.095
9.80943	4.9694	5.6258	4.6256	3.1879	3.0629	7.3448	3.7818	5.0944	3.1567	4.4694	1.469		10.694	4.2506	5.7195	5.8445	4.6256	2.5629	8.1574	5.9383	9.345	5.0632	11.689	10.751	2.4066	2.8441	2.9379	7.626	10.783
9.976	6.0946	4.5006	6.1258	3.8755	4.5944	8.7824	3.3442	4.4381	3.8755	3.3755	1.5627		11.0326	7.1885	7.626	2.8441	3.9693	2.5316	8.7512	2.7504	10.97	3.4692	5.8445	11.22	6.3134	4.4069	2.8129	7.1885	10.22
10.1427	5.3132	4.2818	6.7822	5.282	3.313	9.6576	3.0942	5.5007	5.657	5.4695	1.5002		11.1992	6.3446	6.6259	5.0007	5.407	3.6255	6.9072	5.0007	13.939	3.8755	4.3756	13.158	6.5009	5.157	3.5942	4.3131	11.439
10.3093	5.4382	4.5944	5.9383	5.532	5.3132	10.939	4.1568	5.8758	4.5319	5.4382	6.1258		11.3659	7.0322	7.9698	3.5317	4.6881	2.3441	9.0325	4.3131	12.908	5.4382	3.688	13.752	6.8759	3.5317	2.7504	6.5947	7.8136
10.4761	3.938	5.2195	8.3761	3.0317	4.5944	12.033	5.7195	4.0943	4.4381	5.157	1.3127		11.5326	4.5944	6.8447	3.2504	5.657	4.6569	7.0947	4.2193	10.314	2.8441	7.0322	11.939	7.9386	5.2195	4.5944	6.6884	11.97
10.6426	4.8132	4.2506	6.0633	3.3442	5.1257	9.8138	4.4069	3.5317	3.2817	4.4069	0.96888		11.6992	7.2197	6.0321	3.8443	5.4695	3.3755	10.064	6.4696	9.3138	5.7508	5.782	12.033	5.2507	4.0318	8.1574	6.4696	11.377
10.8992	2.7191	2.7191	5.6258	2.6254	3.563	7.4385	4.8444	0.62508	5.282	5.2507	3.4067		11.8659	6.4071	9.095	4.9382	5.0319	2.3753	6.9697	4.6569	13.971	5.1257	6.5634	11.564	6.9072	5.8758	4.3756	6.8759	12.502
11.0657	5.4382	5.8445	5.4382	4.1881	4.1881	10.783	4.1568	4.5631	3.7818	4.9694	1.3127		12.0326	5.2195	10.376	2.8441	4.6881	3.2817	6.8447	4.7506	10.158	6.4071	8.0949	12.877	6.6884	2.2816	2.7816	5.282	8.5949
11.2325	5.657	5.3445	4.6569	5.157	3.2192	6.5321	4.2818	4.4694	4.7194	3.938	4.1881		12.1992	4.9382	9.6263	4.7819	3.3442	3.8755	6.5634	3.0942	12.564	5.7195	9.7201	12.252	7.7823	4.5631	4.0005	3.1254	10.158
11.3991	5.3757	5.0944	6.1258	4.1568	5.9383	7.5323	1.719	4.8132	4.5319	4.8132	1.2189		12.3659	7.001	8.2199	4.1256	6.1571	4.0005	7.7511	3.2817	12.408	4.6881	5.532	12.314	6.8759	4.3443	3.5005	4.3756	12.22
11.5658	4.2818	2.9379	4.5006	3.8755	4.3131	10.751	3.0942	4.1568	3.1567	3.813	1.2189		12.5326	4.6256	5.7195	2.1878	6.4384	4.0631	6.9072	4.4694	12.47	4.0943	8.6887	12.877	7.0947	4.2818	7.5948	5.6258	8.9387
11.7324	4.9382	4.0005	4.2193	2.8754	6.5634	9.3763	5.0007	5.0632	6.5321	4.7819	1.0626		12.8713	4.9382	8.6887	4.4694	5.407	4.5319	7.001	2.8129	9.8451	3.5942	9.1262	11.033	7.0635	3.6255	3.5317	4.5631	10.689
11.8991	4.9069	4.2506	7.2197	3.2192	4.5006	7.001	4.4694	4.1881	5.282	4.5944	5.2507		13.038	8.1261	5.5945	4.7506	5.0319	3.563	6.8759	3.8443	12.783	4.7819	10.095	10.408	5.6258	4.7194	7.001	9.9076	10.345
12.0657	5.4382	4.8132	5.407	3.938	6.2196	9.0012	5.3757	4.0943	4.1881	5.4382	0.96889		13.2047	6.9384	5.9696	3.9693	6.5009	4.7194	6.4696	2.7504	8.6887	5.782	10.064	8.4387	7.251	4.0631	4.0318	5.7195	11.408
12.2324	4.7819	4.0318	7.3135	4.2506	6.0946	7.6885	5.4382	4.8757	6.4696	5.0632	2.7504		13.3713	6.2821	5.0319	3.2192	5.782	5.0319	8.2824	4.2506	8.2824	4.5006	6.6259	8.6574	4.2506	4.9694	3.9068	7.3448	10.408
12.3992	5.2195	7.5635	5.1257	3.3755	4.0318	10.626	5.7195	4.7819	4.5006	2.9067	3.1879		13.538	5.5945	5.0007	3.813	7.251	4.0005	8.4074	3.4692	7.6573	5.5633	9.2513	7.8448	6.8134	2.9067	3.2817	9.2513	9.095
12.6555	4.0005	2.9379	4.7819	4.5631	5.0319	7.8136	3.7505	3.938	3.563	5.0007	5.8758		13.7047	3.6567	7.4385	4.6881	6.4696	3.0317	6.6572	4.5006	9.6888	5.9383	10.189	10.095	7.126	3.7505	6.6884	7.4385	13.408
12.8221	5.3132	3.0317	4.9694	1.3752	6.9385	6.2509	4.7819	5.2195	4.4068	3.3755	2.7191		13.8713	4.6256	9.4388	6.1883	7.001	5.1882	9.1575	3.4067	9.095	11.095	10.595	9.5638	6.5321	4.2818	1.6565	7.8448	11.783
12.9888	5.9071	5.0007	4.9069	2.4378	9.8138	8.3449	6.5321	2.1253	5.5633	5.7195	4.8444		14.038	3.9068	5.657	9.2513	6.7197	4.0318	8.3761	3.5942	11.001	7.376	9.5326	10.751	6.9072	4.8444	5.9696	8.6262	11.189
13.1554	3.6568	2.9379	5.4382	5.0319	4.4068	9.6263	4.6881	4.4069	3.8443	3.1254	3.438		14.2047	2.9379	5.0007	4.9694	5.3757	4.3131	6.4696	2.6254	12.814	9.5951	10.564	9.5013	8.5324	4.0318	5.9071	5.4695	12.439
13.3222	4.9069	4.4381	7.3448	3.2192	5.9383	9.4075	4.8444	4.0943	4.9382	3.313	4.4694		14.3713	4.0631	4.3131	5.5633	7.4698	3.813	7.3448	4.1256	8.9075	9.5638	9.9701	9.6263	7.0322	3.563	5.407	6.0633	12.033
13.4887	5.9696	5.2507	6.2821	4.0006	7.4698	5.7508	3.438	1.9065	4.6256	4.4069	2.9067		14.7104	6.9072	4.5319	5.9696	5.5945	4.6881	6.3134	4.7819	7.626	6.3134	10.72	8.1574	5.9071	4.7194	5.657	4.3131	11.189
13.6555	5.1257	5.6258	4.4381	3.6567	5.2507	6.3134	4.8132	1.6565	5.0944	4.6256	2.2191		14.8771	3.8443	4.7506	3.5005	6.9697	3.7505	9.345	5.2195	8.4074	7.7511	10.001	8.97	7.4698	2.9692	1.4064	7.4073	12.908
13.822	5.782	3.1879	5.5633	4.4694	5.0007	10.126	4.2506	4.0943	6.0946	3.938	1.9378		15.0437	4.4694	6.2196	3.2817	3.8443	2.3441	10.001	3.1254	11.283	7.501	5.6258	8.97	6.1258	4.5944	4.1256	3.6567	10.626
13.9888	6.4696	2.4378	9.1888	3.813	6.3759	7.8136	4.2193	3.7818	4.3756	3.3755	4.2506		15.2104	5.5945	4.7506	4.7507	5.9696	4.4069	7.7823	3.0317	8.3136	7.9698	10.001	8.9075	9.0637	5.0007	3.938	7.126	11.033
14.1554	7.1885	5.0944	7.4073	3.2192	4.7194	11.252	5.7508	4.8444	5.8133	5.0007	1.8127		15.3771	5.8445	8.1261	3.2192	6.7822	4.2193	8.1261	2.7191	129,36*	9.5326	5.407	10.376	6.7197	4.3443	4.5319	4.1568	12.908
14.4119	5.0944	5.0319	5.407	4.2506	5.657	7.5635	4.0318	1.844	3.5005	4.1256	6.1571		15.5437	5.8445	3.7505	2.3753	6.2196	3.0942	5.4382	4.7506	11.97	9.7201	11.127	6.7197	5.9696	6.7197	3.8443	4.1568	10.345
14.5785	4.5319	3.5942	6.3446	5.282	2.5003	10.439	5.1882	1.4689	5.5007	3.1254	5.6883		15.7104	5.0007	4.3443	4.3131	6.8134	5.157	8.3136	4.3756	12.314	7.7198	7.1572	6.7197	4.6569	7.0635	2.3753	7.0322	9.8138
14.7452	6.8759	5.9383	7.4698	2.3441	2.5941	9.3138	5.5945	5.1882	4.2818	3.938	3.2192		15.8771	4.2193	6.1258	2.8441	4.9694	4.2818	9.2825	3.2817	15.658	7.9386	10.689	11.658	8.8762	5.8133	2.7191	4.3443	12.377
14.9118	5.4382	5.3757	5.1569	1.1877	3.5005	10.626	5.7508	1.9378	5.5007	3.7818	3.0629		16.0437	3.6255	6.0321	5.7195	6.1883	4.4381	7.7198	2.7191	12.408	8.3136	10.564	9.345	9.095	5.4695	5.3132	2.3128	11.345
15.0785	7.7198	5.6258	4.5944	3.2192	4.8757	9.4075	5.8133	5.407	4.8757	4.2506	6.6572		16.2104	5.8758	2.7816	6.2196	5.8445	3.9068	4.7194	3.6255	11.252	6.7822	8.0323	9.6263	7.001	3.1879	6.3446	5.782	7.126
15.2451	5.0632	3.4067	5.6883	3.438	3.6567	7.001	5.5633	1.594	5.9696	3.7818	5.8758		16.5492	5.1882	7.7198	2.3753	5.5008	5.0007	6.3759	3.2192	11.72	5.1257	11.345	8.2824	6.3759	3.313	1.0314	6.0946	11.564
15.4118	5.157	4.1881	5.7195	4.6569	4.9069	8.6887	3.813	4.5319	6.1258	4.0006	0.84386		16.7159	6.9385	5.0632	6.5009	6.0321	3.3442	7.4698	2.5003	11.439	5.0319	8.7512	10.314	5.157	5.8133	3.1254	5.532	12.627
15.5784	5.4695	3.2192	7.8136	4.0631	6.6259	7.5323	2.6254	4.0631	4.7506	3.0317	3.9693		16.8825	5.3757	4.0631	3.8443	5.9383	3.5005	5.7508	3.5317	8.2511	6.5321	8.4387	8.4074	5.8758	6.0008	9.3763	3.813	15.096
15.7451	4.4381	4.9694	7.3448	7.001	2.7816	8.1261	4.1256	3.7505	3.4692	1.0939	2.5941		17.0492	5.8445	6.0008	9.4388	6.4696	5.3445	7.9073	3.0942	12.252	4.3756	11.345	10.908	5.6258	4.4069	3.813	7.9073	15.596
15.9119	6.6572	4.0631	6.5947	5.4382	4.2193	7.7823	4.3131	4.3443	4.6881	1.8127	3.2192		17.2159	8.1886	6.0008	3.1567	6.9384	5.282	7.626	4.0943	7.6573	6.7197	10.283	9.2825	4.9382	5.7195	5.782	9.22	12.502
16.1682	4.2818	3.2192	3.8755	4.5006	2.4691	5.8445	3.4692	5.7508	4.4694	3.813	4.7819		17.3825	6.4384	4.8132	3.438	4.9382	5.532	8.7199	3.1879	12.189	6.6572	9.7513	9.1575	7.126	4.8757	3.938	9.2513	10.658
16.3348	4.6256	5.5945	4.7819	3.1567	5.8445	8.0011	5.1257	4.1881	4.1881	2.7504	1.4064		17.5492	7.0947	4.7507	6.2821	8.1886	5.2195	8.7512	4.1256	7.0635	6.5009	4.7194	6.2509	7.9073	6.0633	4.5631	9.2513	14.002
16.5016	7.4698	3.8443	5.9071	3.688	6.3446	8.8762	4.1568	3.7193	8.3136	4.0318	3.4067		17.7159	4.6569	5.4695	7.126	4.6256	6.0321	8.3136	2.6879	121,05*	8.0323	7.626	10.595	4.4068	5.6883	1.5002	11.752	12.783
16.6681	5.282	3.813	6.2821	6.0321	6.7509	7.7198	5.8758	4.4069	3.2192	1.9065	1.0314		17.8825	8.8762	8.4074	5.3132	7.126	3.9693	7.8448	4.0631	7.001	7.4073	12.064	9.5951	7.0947	5.1257	3.313	4.5631	13.939
16.8349	4.5006	2.1878	4.5006	4.0318	5.3132	7.9386	2.5316	1.969	5.4695	3.9693	2.3441		18.0492	5.782	7.501	3.813	7.7198	3.2504	8.9075	2.9379	9.8764	8.6887	8.7512	9.8763	10.658	5.6883	2.4378	6.0946	10.47
17.0014	5.6883	4.6569	5.6883	4.1568	3.938	8.3136	6.0321	2.5941	3.813	2.1565	1.6252		18.3878	4.1568	5.282	2.3753	5.9696	5.0007	6.8759	3.9693	11.877	7.626	9.6888	10.158	6.0946	4.3443	5.6883	8.845	9.5951
17.1682	3.813	2.8754	3.1879	4.1881	4.1881	7.7198	3.563	3.4067	3.688	3.8443	3.3442		18.5544	7.3135	4.9694	6.5009	6.2196	3.1879	7.626	3.9068	11.377	8.3136	10.283	9.095	9.1575	4.4381	3.6255	5.2195	10.908
17.3347	5.1882	6.3759	5.7508	4.6256	5.5008	8.2199	5.4382	2.6566	4.1568	3.438	2.094		18.7211	5.8758	4.4068	3.8443	5.4695	4.0318	9.6888	2.0003	8.1574	8.2511	9.47	10.033	7.8448	5.9071	5.5945	5.3132	8.5949
17.5015	5.157	3.7505	6.0633	4.4381	6.1258	9.4075	3.9693	4.0631	4.1881	4.4381	4.0631		18.8878	5.3445	6.5321	9.4388	5.9696	5.7195	10.001	5.0944	8.8762	7.6885	9.7201	9.6263	9.22	7.0947	6.2196	4.6569	15.69
17.6681	5.282	3.6255	7.0635	4.9694	3.6255	3.6255	4.8444	3.7818	4.0006	3.2504	1.5627		19.0544	4.5006	5.7195	3.1567	5.1882	4.4068	5.7195	3.2504	11.908	10.095	9.0637	9.095	9.1575	4.9069	5.0944	6.1571	12.814
17.9246	4.7507	6.0946	3.5005	2.8129	4.5006	9.8763	4.7506	0.93763	4.6256	4.9694	0.37505		19.2211	6.5634	7.4385	3.438	6.5634	4.3443	7.7823	3.5005	10.939	9.8764	6.7197	10.345	8.5949	2.7504	6.7197	5.4382	10.251
18.0912	4.8444	4.0318	6.2509	3.2504	5.2195	7.5635	4.9694	1.5315	6.0946	5.5633	4.0005		19.3878	4.7194	7.1572	6.2821	4.0318	3.6567	8.7199	3.0004	9.8451	9.6888	7.8136	9.9076	8.3761	2.9379	3.5942	4.9694	9.6576
18.2579	5.1257	3.813	5.0632	4.5319	6.2196	9.2825	5.0632	2.0003	5.4382	3.9068	2.4378		19.5544	4.2506	5.9071	7.126	4.9694	4.4068	8.8137	4.8132	13.002	7.4073	8.3761	10.033	6.2196	4.0631	2.2816	3.5005	10.408
18.4245	6.7822	4.6256	6.7509	4.9694	4.2506	8.6262	4.5319	0.81261	5.9071	3.313	0.71885		19.7211	6.0321	4.5006	5.3132	5.6258	3.2817	8.1574	2.6254	15.19	8.2511	10.314	13.408	7.4073	4.5631	5.8758	5.9696	14.189
18.5912	4.5006	5.2507	4.9382	3.4692	3.8443	7.9698	3.5005	1.3127	4.5631	3.7505	3.1879		19.8878	4.6256	4.0631	3.813	5.3757	5.0632	8.2824	6.0633	12.408	11.002	7.8761	10.22	6.2196	4.5319	4.7819	6.2821	14.471
18.7578	5.9696	3.8443	4.9069	4.4694	2.6254	6.4696	3.9693	2.094	3.6255	4.1568	2.1253		20.2265	8.9075	2.8441	3.4067	7.9698	3.6567	8.0949	2.8754	9.5325	6.5947	9.6888	8.0949	7.0322	5.5945	1.8753	4.8757	12.002
18.9245	5.157	5.9071	5.6258	3.0317	6.9385	6.9697	4.3131	1.1564	4.5319	5.7195	2.1878		20.3932	4.1881	6.7509	4.6881	5.782	2.8441	9.5638	4.0006	8.5324	12.314	7.9073	10.189	9.2513	3.6255	6.3759	6.9697	13.221
19.0911	5.3757	4.9069	9.345	3.563	4.3756	7.5635	6.0946	1.3439	6.1883	3.4692	1.3752		20.5599	5.5633	10.408	1.6877	5.532	5.2507	11.345	4.9069	13.502	10.72	6.5634	13.096	6.2196	5.282	6.8447	6.2821	11.064
19.2579	5.0632	3.4067	7.9073	2.7504	5.8758	11.064	4.6569	3.1254	3.563	4.4068	2.1565		20.7265	6.3134	6.6572	5.0319	3.438	6.6259	9.3763	4.3756	11.158	11.314	6.2821	6.8134	8.4387	6.0946	5.1257	8.4699	9.8763
19.4246	5.6883	5.5945	5.8445	4.6569	4.7506	9.6263	4.5944	0.62509	4.2506	5.1257	3.3755		20.8932	9.1888	10.689	2.8754	5.8758	3.938	9.22	6.3759	11.97	10.564	9.5951	8.3449	7.501	3.313	5.9383	8.7824	16.346
19.6809	4.0943	2.5003	6.9697	3.6567	5.782	8.1261	3.938	1.0626	5.8133	3.7818	2.7504		21.0599	6.4384	5.157	5.657	4.3443	4.3443	6.9072	2.3441	12.971	9.6576	9.3138	12.752	9.9076	3.6255	5.657	7.4698	14.596
19.8475	5.9696	4.7194	6.1258	3.0317	5.3132	6.7822	2.9379	3.7818	6.5321	2.3441	2.6879		21.2265	7.5948	8.845	7.626	5.2507	5.1257	5.5945	4.6569	11.283	9.1262	12.002	11.189	7.376	5.5007	4.6569	11.877	11.689
20.0143	5.1257	1.7815	7.5948	5.9071	4.7506	8.4699	4.4069	1.2502	5.5945	4.0005	3.1254		21.3932	5.0944	11.158	2.1253	5.0007	3.0942	5.8758	3.1567	11.127	5.3445	8.6887	8.1886	8.1261	6.5321	5.157	8.1261	14.471
20.1808	3.8755	4.6569	4.6256	6.0321	5.1569	9.7826	4.5006	1.3752	2.8754	3.5317	3.0629		21.5599	8.0324	6.2509	3.0629	5.6258	3.0317	9.5013	4.3756	14.6789	6.8447	1.594	11.127	6.6259	2.1565	5.407	6.9384	9.6888
20.3476	5.6883	4.1256	4.9694	3.7193	4.3131	10.439	4.1256	0.87512	2.7816	5.0007	4.0631		21.7265	7.1885	7.1572	3.5317	4.5944	3.563	6.2509	3.7505	10.376	8.2511	7.9386	9.8138	5.5945	5.9383	7.8761	6.1883	10.595
20.5142	5.6258	7.9698	7.7198	3.8443	6.7822	6.3759	4.5631	3.4067	4.8757	4.5006	3.7193		22.0656	5.5633	6.2821	3.5942	6.1883	4.1881	8.4074	4.0943	13.564	4.0943	5.3132	9.9701	5.9383	4.6256	5.8758	4.8444	11.283
20.6809	4.1256	4.3756	5.282	6.3759	4.5319	7.5323	4.0943	0.90638	5.5945	3.7505	2.1253		22.2323	6.3759	9.5013	4.7819	6.6572	2.5629	7.2197	4.0943	7.5635	8.5949	8.3136	12.439	6.8134	5.9696	4.5006	7.7823	10.564
20.8475	4.1256	6.1258	4.0943	4.5319	6.4384	7.001	4.4381	3.8755	4.7194	3.7193	1.969		22.3989	7.0322	8.7825	4.5944	4.7194	3.6568	9.6263	5.1882	10.251	6.7822	8.8762	11.283	9.1575	5.0319	6.9385	6.3134	11.502
21.0142	3.1254	5.157	6.9385	5.782	2.9692	8.845	3.0317	0.84387	6.0321	4.2506	1.719		22.5656	6.0633	4.8132	5.7195	5.2507	4.0318	9.1262	2.7816	13.033	6.3134	8.6574	12.033	9.2513	6.1571	8.1574	8.5949	12.283
21.1808	4.2818	6.0321	6.5947	5.407	4.0943	7.7198	4.0005	1.4064	3.5317	5.5008	0.62508		22.7323	5.5007	9.0325	4.5319	5.1257	4.3756	7.8448	2.4691	9.4075	8.2199	6.7197	8.8762	6.5634	6.1883	5.8133	8.4387	12.314
21.4373	5.157	3.8443	4.5944	4.5631	4.9694	8.0011	3.938	4.3756	6.0321	2.3128	3.0629		22.8989	6.1571	8.7512	2.1253	5.407	4.7819	7.4698	2.6879	9.3763	8.6574	9.1888	10.126	7.1885	7.501	6.2821	5.0944	10.876
21.6039	5.1882	1.5315	6.9384	4.8757	5.9383	8.3449	3.438	1.1251	6.2509	3.7505	1.4064		23.0656	7.5948	8.97	3.7193	4.7819	4.0631	8.5012	4.3443	12.158	7.501	7.7198	9.8764	6.4071	7.376	3.1567	6.4696	12.814
21.7706	6.0321	2.9692	7.4073	4.1256	3.4067	6.7822	2.5003	3.9693	3.3755	1.2814	3.8755		23.2323	10.126	5.1882	2.6254	5.7195	3.0942	5.7195	2.0003	12.564	8.1574	7.7511	8.7512	8.0636	4.5006	6.1571	8.1261	14.033
21.9372	4.2818	3.7818	6.0008	3.8755	6.2821	6.3759	2.6254	2.0628	5.657	4.1881	0.53132		23.3989	6.8447	3.0317	4.9069	4.5319	4.7506	9.8138	5.0007	9.6576	10.064	9.5013	12.72	7.4698	5.8445	3.1254	5.2507	9.8451
22.1039	5.407	4.2506	4.9694	5.0007	5.157	10.095	3.0004	2.1253	5.282	2.6566	2.094		23.5656	9.1262	5.8445	6.6259	4.4694	3.5317	8.7825	2.9379	11.377	12.158	8.5324	11.939	9.4075	6.2196	5.0319	5.6258	11.127
22.2705	5.3757	3.313	6.3134	4.8132	6.5947	9.2513	3.938	1.844	5.9383	2.5629	2.094		23.9044	5.7195	6.8447	5.157	5.7508	5.3445	8.6574	4.0005	14.346	11.064	8.0636	11.002	9.3763	5.2195	6.0633	8.0011	15.096
22.4372	3.4692	3.8755	5.4695	6.1571	5.282	7.8136	3.2192	1.1251	4.2818	4.0631	1.0001		24.0711	3.0317	5.0319	2.4066	5.782	5.1882	8.3136	2.1565	8.5012	9.47	8.7824	10.251	4.3756	5.0944	5.7195	3.688	13.471
22.6038	5.5633	3.5942	6.0946	5.407	5.3445	9.0637	2.7504	3.3755	3.9693	3.1567	2.4378		24.2377	9.8451	9.4388	5.0007	4.6256	7.0947	7.9698	3.3442	13.533	12.939	7.4073	11.345	7.7823	6.4071	7.1885	6.3134	12.095
22.7706	4.6881	5.282	4.0005	4.0318	7.0947	9.4388	2.6879	1.6565	7.376	2.3753	0.31254		24.4044	7.376	7.9386	3.563	5.2507	4.5319	9.7513	6.0633	9.0325	11.345	7.6573	9.2513	5.1569	5.2507	6.3134	7.0322	11.689
22.9373	4.9382	5.0632	5.657	2.1878	2.7816	6.6884	3.9068	1.7815	6.8447	2.1878	2.8754		24.5711	6.3759	5.3757	3.313	5.9071	4.6569	9.47	3.1879	10.001	9.9076	7.2197	11.47	8.3136	4.4381	2.7504	9.3763	10.783
23.1937	4.1256	4.1881	6.8134	3.8755	6.8759	7.001	3.7818	2.094	3.7193	5.7508	0.87512		24.7377	5.407	6.0946	3.1254	5.9696	3.2817	10.658	4.0318	14.533	8.4387	7.2822	9.6576	9.3138	3.313	5.4695	4.5319	10.845
23.3603	5.8133	3.3755	7.5635	4.7506	4.8757	11.908	3.7818	1.0314	4.1881	2.3128	3.8443		24.9044	5.782	6.4384	3.2817	4.8132	6.2509	7.6573	4.5631	8.7512	8.7199	4.7506	7.5323	8.1261	5.5945	6.1571	7.7198	11.783
23.527	4.9069	3.4067	7.4073	4.3756	5.2195	10.376	2.8754	2.2503	4.5006	4.2506	0.15627		25.0711	6.2196	11.377	2.5316	6.6572	4.7506	9.345	6.3759	14.314	6.8447	9.2513	12.377	9.2513	4.9694	5.6883	9.2825	11.877
23.6936	5.5945	4.8444	5.7195	6.3759	4.8444	8.8137	3.0004	1.5315	5.9383	2.1565	1.9065		25.2377	95,075*	7.0947	3.0629	7.7823	4.0631	8.7824	5.6883	15.033	8.7199	4.8757	11.345	9.0637	3.8755	6.5321	6.1571	9.22
23.8603	6.1258	6.5009	6.5009	5.4695	5.1257	7.501	1.8753	3.1879	7.1572	4.3443	0.43756		25.4044	1.1877	11.814	3.6255	6.4071	3.1567	8.0949	2.7816	10.501	8.0636	8.6887	10.72	7.1885	4.1568	7.8448	5.9383	10.783
24.0269	5.0007	2.5629	6.6884	6.4071	4.0318	7.2197	2.3128	1.3752	5.2507	2.8129	1.0001		25.743	4.5006	9.0325	5.0007	5.8133	2.4378	7.6886	4.0943	13.502	4.7819	4.6881	10.72	6.1258	6.2509	6.9385	7.3448	12.47
24.1936	5.3132	4.4381	5.782	3.6568	5.782	7.626	2.3441	1.594	7.8761	3.6255	1.0626		25.9096	4.4381	5.157	3.7505	5.3757	4.9382	10.314	2.5941	13.658	5.8445	7.8448	13.502	7.3448	5.3445	5.9383	6.4071	8.9075
24.3602	6.4071	5.9071	5.407	4.1256	5.9071	9.0012	3.6255	4.1881	7.0322	2.1565	1.4064		26.0763	5.8445	8.0323	4.2506	7.501	3.5317	7.9073	3.813	11.064	6.1883	6.0008	11.939	5.1882	6.2196	7.1572	7.626	9.2825
24.5269	4.5631	6.9697	6.8759	5.407	9.1888	10.283	2.5316	1.2502	6.8759	3.8443	0.68759		26.243	7.9073	6.6884	1.9065	5.0632	5.8133	8.7512	3.3755	13.033	6.8134	8.5012	9.9701	8.4074	4.5319	5.0319	10.251	13.346
24.6935	4.6256	4.3131	6.3134	4.0005	5.4695	9.7201	2.2191	0.78136	7.4698	4.0943	2.1253		26.4096	8.1261	9.47	3.0317	6.8134	1.8127	7.9386	4.7194	14.469	8.1886	7.7823	10.564	6.6572	6.7197	5.4695	5.4382	9.7201
24.95	5.1257	5.407	6.8447	5.8445	6.9072	9.5638	2.5629	1.1252	5.5945	3.688	2.5003		26.5763	7.8136	3.4692	3.0004	6.7509	5.157	10.376	4.7506	11.408	10.689	10.345	11.845	6.3134	7.126	2.6879	4.9694	9.8451
25.1166	4.8757	3.813	8.5949	4.7507	5.9696	7.9073	3.6568	1.0314	4.7506	5.0944	3.3755		26.743	10.033	4.9382	2.8129	8.3761	6.0008	9.5326	2.7816	10.22	7.9386	7.251	11.345	8.9075	4.9382	6.1258	5.782	12.095
25.2833	6.2821	3.7505	7.0947	5.1882	5.9071	8.3761	3.0942	1.0001	5.5633	3.7505	3.1567		26.9096	7.5948	7.3135	4.0318	6.6572	5.5008	7.126	2.5316	10.72	8.9387	5.4695	11.47	4.0005	6.3759	2.9379	4.0318	11.595
25.4499	6.3446	5.8133	5.1257	2.8754	5.8758	7.1885	3.7193	0.90638	4.5944	2.6254	4.8757		27.0763	7.1572	7.9073	3.0004	6.0633	4.0631	9.7201	4.1568	14.439	8.3449	7.626	11.502	6.0008	5.9383	1.7502	4.7506	10.533
25.6166	5.3757	3.4692	7.8136	5.8133	6.5009	8.0949	2.2503	0.50007	5.9383	3.1879	0.62509		27.243	10.783	3.7818	3.313	5.9071	3.7818	8.3761	5.2195	9.8763	9.1888	6.1883	12.971	6.0633	4.0005	3.5005	5.2195	10.064
25.7832	4.8757	3.5005	4.5631	4.6881	4.5006	10.408	2.8754	2.1253	5.657	4.5319	1.7502		27.5818	6.7509	4.9694	4.1881	5.1257	4.3756	8.2824	2.6879	14.439	9.7201	5.1882	11.283	7.5948	4.6569	6.1883	3.688	9.9701
25.95	3.5942	6.1571	6.5947	4.4694	6.2196	9.9389	2.3128	1.719	4.7507	4.8757	3.2192		27.7484	5.8445	6.5634	2.6879	5.2195	4.7819	8.8762	2.8754	11.127	9.5013	7.4385	10.47	8.4074	3.2504	6.4071	6.4071	12.283
26.1166	5.5008	4.7507	6.4696	4.8757	7.0947	8.1886	2.8441	1.719	6.2196	5.1882	2.0003		27.9151	5.9383	7.0322	2.9692	5.282	2.5941	10.158	3.6255	7.1885	10.595	6.2509	11.158	6.5009	7.251	4.4694	5.9071	12.689
26.2833	4.9694	6.2509	4.8444	4.0318	6.1258	5.2507	2.6254	1.0626	4.9694	5.782	1.3752		28.0818	7.8448	6.9072	2.8129	6.5009	4.0943	9.0637	3.5942	9.9701	11.47	7.8761	11.814	3.5942	5.3757	4.1568	5.3757	9.8451
26.45	6.7197	6.4696	2.8129	3.4067	6.0946	10.251	3.313	1.1564	5.8133	4.6569	1.1252		28.2484	7.1885	5.5633	1.9065	8.0323	4.9069	9.47	4.1256	11.47	10.345	8.3449	11.658	8.5637	5.0319	5.0319	8.0636	12.377
26.7064	4.8757	4.8757	6.2196	3.5317	5.6258	9.7513	2.8754	1.9378	6.4696	3.313	0.96888		28.4151	8.1261	7.1572	3.3755	8.7512	6.5321	11.283	1.3127	10.72	8.9387	7.9698	9.22	9.3763	7.6885	3.5942	5.6883	12.939
26.873	5.4382	7.2197	5.0007	2.7191	8.4387	11.127	2.1878	0.90637	6.4696	4.4694	1.6877		28.5818	7.5323	9.4388	2.7191	7.001	4.8444	9.6576	3.1879	13.564	11.627	9.8451	12.158	5.5007	4.8757	4.5944	6.3446	10.251
27.0397	3.3755	6.3134	8.3136	2.1253	4.8132	9.22	2.3128	1.1564	6.3759	3.0629	2.8441		28.7484	9.4075	5.2195	1.5315	6.0321	2.8441	9.7513	2.2191	11.533	10.22	6.8759	8.9075	4.6256	4.9694	4.9694	9.7201	7.5948
27.2063	5.8133	6.4071	9.47	3.5005	7.5948	10.72	2.9692	2.5629	3.7818	2.9379	0.18752		28.9151	9.1262	12.314	2.6879	7.251	5.9696	8.1574	2.8754	11.97	9.5013	8.0011	10.564	4.8444	5.407	1.7502	9.6263	10.47
27.373	4.9694	5.7195	14.408	4.5006	5.8445	8.8762	2.9066	2.9067	6.7197	4.9069	1.6877		29.0818	10.064	5.2507	3.0942	5.8133	5.8445	7.8448	3.0004	12.564	10.876	6.7822	10.439	3.938	4.9382	2.0003	9.1262	13.158
27.5396	5.3445	4.1256	12.22	6.5947	5.3132	9.5951	3.4692	0.81261	5.532	4.1256	1.844		29.4208	8.5324	8.8137	3.3442	7.7511	4.5319	7.4698	2.5316	9.6263	7.2197	6.1883	9.47	4.0943	4.6256	6.9384	6.6572	13.596
27.7063	4.4069	7.0322	11.22	4.4381	4.4068	8.1886	4.0943	1.8753	5.5633	3.1879	1.1252		29.5875	6.9072	6.7822	1.5002	7.3448	5.0944	7.001	1.8753	10.814	8.2511	6.9072	8.6574	3.5942	4.8132	4.0005	8.97	13.377
27.8729	5.7195	6.3134	9.22	3.2817	7.4073	11.033	2.3753	1.0001	6.8134	2.8129	3.8443		29.7542	10.97	12.127	1.8127	7.501	3.313	8.6887	5.5945	12.127	7.0947	7.1572	11.127	6.7822	3.688	7.2197	7.126	11.502
28.0396	5.6258	6.6884	14.783	89,231*	5.4382	6.1258	2.6566	1.4064	5.1257	3.3442	2.4691		29.9208	9.1888	8.9075	4.9382	8.8137	5.4382	10.501	3.0317	11.814	8.845	7.3448	10.158	6.1883	6.1883	5.9071	7.0947	14.002
28.2062	5.407	8.1261	10.595	4.3131	5.5633	7.3448	2.4691	1.4689	5.9383	5.0007	2.2503		30.0875	8.5949	6.8759	4.0318	7.4073	3.6568	8.3761	4.6881	10.939	10.189	6.9385	10.814	7.5948	5.5633	7.9386	8.6262	12.22
28.4627	5.6258	6.9385	4.1568	2.094	5.2195	10.314	2.094	1.0314	6.7509	3.5005	1.719		30.2542	5.157	5.3757	2.7816	7.5948	3.4692	7.9073	4.8757	12.783	10.064	8.0949	10.564	5.2507	4.9694	4.4068	8.4387	10.501
28.6293	3.2504	5.8758	5.1569	4.6881	5.0007	8.5324	2.1565	0.34379	4.7819	5.2507	3.0317		30.4208	7.1885	7.501	2.2191	10.533	5.3445	9.1262	5.9383	8.4074	8.6574	8.3449	11.439	5.8133	5.0007	8.0949	10.22	16.846
28.7961	5.8445	6.3134	3.1879	1.3752	6.6884	12.283	2.7504	2.4691	4.3443	3.2192	1.9378		30.5875	11.72	6.8134	2.3128	7.8761	3.1879	9.345	3.8443	10.283	7.5635	9.1262	13.596	5.0007	6.0008	2.6566	6.7197	11.064
28.9626	6.4696	5.7195	4.2193	3.7505	5.1257	8.6887	2.7816	1.8753	7.1572	4.9382	1.5315		30.7542	7.8761	8.6574	3.3442	7.9698	5.0319	6.8447	2.8129	10.345	9.5326	8.2511	7.6886	6.4384	6.7822	7.7511	6.4384	9.5638
29.1294	3.813	4.1568	5.1882	4.6569	4.6569	10.939	2.094	2.2816	5.9383	2.8129	1.6565		30.9208	7.7823	6.8134	2.4378	6.7822	3.5942	9.1575	5.157	11.658	8.8762	5.9071	14.69	6.8134	6.6572	5.2507	7.8448	11.345
29.296	4.8444	5.3132	4.7506	3.6568	5.9071	9.8138	2.8441	3.688	4.4069	3.0942	2.2191		31.2596	10.064	8.6887	3.0004	6.4071	4.6569	7.3135	6.0633	12.314	9.5013	9.8763	12.877	5.532	6.0633	6.7509	6.9384	10.783
29.4627	4.6881	5.3132	5.3757	5.0944	3.0317	9.5326	2.2503	1.2189	5.3445	4.7819	2.5629		31.4263	5.3445	12.158	2.8129	9.345	4.6256	8.0636	3.2817	14.752	9.0325	9.5325	11.439	7.4698	5.7508	5.4382	6.6572	9.9389
29.6293	4.0006	6.2509	7.6886	3.5942	5.6258	9.22	2.4378	3.0629	5.3132	4.9382	0.78136		31.593	10.783	6.0633	3.0317	7.001	3.8755	6.8759	2.8754	9.6888	8.6574	9.0637	14.408	5.157	5.4382	3.5317	7.5948	11.97
29.796	4.3131	8.1886	4.5631	2.7191	2.9066	9.6888	2.2191	1.8753	4.2818	4.5631	0.65634		31.7596	5.2195	7.126	2.2816	7.8448	4.0943	10.314	2.8129	5.6258	11.689	6.4071	9.6576	5.6258	3.3755	6.4384	4.3131	8.3449
29.9627	5.0319	6.6259	5.3445	4.5006	6.1571	9.4075	0.6876	3.438	7.4385	3.5005	2.2503		31.9263	7.9073	6.8447	3.8755	7.1885	4.4694	8.2199	4.6569	128,36*	7.5635	7.5635	9.2513	4.4069	5.6883	6.5009	6.4696	13.908
30.2191	4.5319	6.2821	5.4382	3.3442	3.5317	10.158	2.8754	0.65634	3.1879	3.2817	1.4377		32.093	9.0012	5.3132	9.22	6.9697	5.5633	8.2511	3.1879	10.47	9.345	7.4385	9.5326	4.2193	5.3132	2.7816	8.4699	12.252
30.3857	7.7511	5.9383	7.3448	2.2816	5.2507	6.1258	2.1878	1.0939	3.5005	5.657	1.0626		32.2596	12.377	6.8759	2.4066	8.7825	2.5316	7.4698	1.969	126,61*	11.564	8.0636	10.126	6.6884	5.282	7.8136	8.5012	9.6576
30.5524	4.6569	5.7195	7.3448	5.9071	6.7509	10.314	2.3128	1.2502	5.9696	3.9693	0.71885		32.4263	10.97	9.1262	1.6565	9.6263	4.4068	8.5324	3.0317	14.439	12.158	6.2821	10.314	6.1571	7.1885	3.938	11.658	10.22
30.719	4.5631	5.157	3.2817	4.9382	6.4384	8.3761	2.9692	1.844	4.6256	4.9694	2.1253		32.593	6.7197	9.1575	2.3441	10.22	3.563	9.3138	7.2822	13.721	9.7513	7.5635	11.533	6.7822	5.2507	4.2193	7.001	13.814
Fig. 6c
LTP-RS (EPSP(mV))									LTP-RS-NAB-14 (EPSP(mV))
Time [min]	cell1	cell2	cell3	cell4	cell5	cell6	cell7		Time [min]	cell1	cell2	cell3	cell4	cell5	cell6		Group comparison
-4.88358	2.99027	2.85132	4.11465	1.52426	3.3936	1.10249	3.80895		-4.88358	2.13041	1.3724	4.97878	3.94785	3.50258	4.3156		Control	NAB-14
-4.71692	3.25466	2.71156	4.07212	2.91151	1.8831	1.52929	2.76356		-4.71692	3.81125	1.76243	4.25727	0.920718	3.45009	3.43448		96.2013	244.313
-4.55025	2.53199	3.30227	2.57592	3.01771	1.97651	1.59588	2.68622		-4.55025	3.89521	2.04953	2.39732	4.93631	3.41207	3.86236		132.988	270.536
-4.38358	3.28999	1.23893	4.3546	2.1901	4.01517	2.05709	4.76466		-4.38358	2.67945	1.45345	2.98301	3.83006	5.16995	3.94903		94.1381	104.79
-4.04478	2.84405	1.07407	4.06392	2.53474	2.21859	3.8951	2.94662		-4.04478	2.24898	2.91182	2.71742	2.41287	3.88944	4.6019		118.83	194.949
-3.87812	3.27432	2.58576	3.12559	2.41674	4.64511	2.92869	2.67838		-3.87812	3.94832	1.14668	3.65919	3.56101	4.69848	3.59419		85.9967	192.556
-3.71145	2.56053	3.44118	4.88038	4.71945	5.78147	2.88506	4.55136		-3.71145	4.1171	3.26389	2.98902	3.06458	4.02329	4.3189		67.0209	196.64
-3.54478	3.3252	2.13291	2.77978	4.14199	4.56084	3.04004	5.03525		-3.54478	2.94193	2.56145	2.68683	2.19316	3.30737	3.75832		116.878
-3.37812	2.7792	1.80211	3.00408	3.57542	4.09943	3.06117	3.91186		-3.37812	2.98796	3.27243	2.24647	2.3672	3.73225	3.17524
-3.21145	4.11651	1.53042	4.43681	3.78389	5.76731	2.16429	3.86333		-3.21145	3.40799	1.44674	3.18833	2.92718	4.23663	5.11926
-3.04478	2.85606	3.56643	2.04476	5.4593	2.54157	2.0054	4.11113		-3.04478	4.22623	1.91807	4.15336	2.08646	4.39195	2.95053
-2.87812	4.04045	0.838338	3.59896	2.40248	3.81026	2.63284	2.90756		-2.87812	2.4789	2.03993	1.92999	2.81619	3.8419	5.27775
-2.71145	2.18554	1.99778	4.19593	3.91462	5.71154	3.67025	4.85694		-2.71145	1.70314	1.31295	3.47676	2.76078	6.84306	3.96819
-2.54478	2.92116	1.13906	4.0371	2.95275	2.38617	4.11124	5.20264		-2.54478	2.42319	2.67464	2.29805	4.02798	4.44742	3.56209
-2.20493	2.16745	3.73538	4.1481	3.1588	4.1703	6.22964	4.76232		-2.20493	3.16928	1.42011	1.88679	0.47485	4.15262	3.4762
-2.03827	3.83013	0.943897	4.10567	2.3372	3.85285	4.62927	4.30753		-2.03827	1.49335	1.54792	3.07823	3.41892	3.80374	2.83579
-1.8716	4.48139	1.36644	2.5379	3.95455	4.44315	2.74537	3.53682		-1.8716	3.90913	1.75313	3.61931	3.49945	4.36038	3.8811
-1.70493	3.24291	1.4161	3.13043	4.26891	4.18113	5.54118	2.99218		-1.70493	3.25292	2.2399	2.83208	4.09985	2.84348	4.73353
-1.53827	2.73436	1.43275	2.57472	2.73358	4.29462	3.24163	3.94785		-1.53827	2.7495	2.20541	2.70383	1.49008	4.74424	4.23046
-1.3716	4.01004	1.65528	2.20155	3.14083	2.17862	2.61774	3.36715		-1.3716	3.79733	3.74229	2.78142	0.698839	3.61293	3.72363
-1.20493	2.20478	2.19416	2.81355	3.79924	2.80094	2.65353	5.64967		-1.20493	1.84409	3.21213	2.0427	3.52312	2.6144	3.76056
-1.03827	2.34114	1.56779	2.65647	3.55965	3.61948	4.54265	3.16745		-1.03827	3.74359	2.52639	2.53816	2.46817	3.55108	2.46393
-0.8716	3.58884	2.4795	4.23403	4.05648	2.31719	1.04847	4.39815		-0.8716	2.847	1.5506	1.97038	3.32942	4.52768	4.63598
-0.704933	2.3565	4.00147	3.02285	3.85845	3.95843	2.33932	4.2028		-0.704933	2.99545	1.68057	2.73991	3.07698	2.60267	3.93914
0	8.55859	11.5952	10.3303	8.87483	8.94914	16.0468	8.88959		0	16.3291	7.02416	7.36738	7.17152	14.9854	120,7934*
0.166667	6.9624	5.21681	9.74607	8.92624	9.24992	12.0002	8.99066		0.166667	9.25995	4.49692	5.53594	7.2645	10.0717	17.8247
0.333333	6.74188	7.51792	8.63546	9.1486	8.11399	9.10837	6.7335		0.333333	6.26896	4.71481	5.24184	7.57015	9.20963	113,195*
0.5	5.69576	6.52334	10.4622	8.50047	6.15866	9.11091	6.24581		0.5	4.68445	3.60678	4.72723	5.49273	11.5949	109,5877*
0.666667	6.55731	5.97787	7.5638	8.33172	6.34122	7.92087	8.29193		0.666667	6.27743	2.76802	5.25984	7.3056	8.87087	14.0338
0.833333	6.18781	5.04431	5.2325	8.45311	6.4888	10.562	7.41396		0.833333	7.27291	3.22702	6.33831	5.66072	7.63754	15.686
1	6.54403	4.0409	6.00982	8.06126	7.52557	5.54891	7.99678		1	3.75297	2.95675	5.02628	6.73857	10.3353	13.5085
1.16667	5.18919	6.40561	8.10953	7.15697	4.51986	1.9162	6.37286		1.16667	2.69093	4.81696	5.73677	6.30953	8.71831	9.84453
1.33333	7.41834	7.38306	6.86009	8.09525	5.66088	4.87894	6.64089		1.33333	4.45036	5.47232	4.32911	4.82447	8.40941	12.2337
1.5	6.58663	6.30075	6.21842	5.26708	4.27786	5.84807	5.56982		1.5	4.35263	6.3776	4.70857	4.64854	6.29454	11.9554
1.8388	4.53244	4.92513	8.9116	6.83767	6.21564	8.81214	5.5813		1.8388	6.02492	4.54271	3.92162	3.39464	8.27987	12.1813
2.00547	4.90545	1.36171	6.63657	8.0333	4.57293	4.78428	6.18343		2.00547	5.21701	5.35528	3.96406	4.40794	6.14432	15.2688
2.17213	4.66506	1.88423	6.17701	5.3921	4.1422	3.73223	5.78158		2.17213	4.68933	6.3292	3.72957	6.36119	7.02368	12.011
2.3388	5.20375	2.79711	7.56446	5.9349	3.19236	4.47153	5.82173		2.3388	3.33585	4.42823	3.71423	4.75191	6.34424	13.7831
2.50547	6.22149	2.40429	6.62777	6.57803	2.62481	7.5139	5.14141		2.50547	2.57465	2.9537	4.81782	5.84971	7.34467	14.6599
2.67213	5.60082	3.13096	7.11508	4.98369	3.48078	4.37355	6.89682		2.67213	2.29276	1.88087	5.22266	6.50233	6.41615	10.5381
2.8388	4.4652	3.21387	6.25078	6.95139	2.72124	5.42211	6.36762		2.8388	5.32131	5.20048	3.34544	3.57963	7.50429	10.3736
3.00547	5.52168	4.62154	9.65389	4.54569	6.27962	5.65204	6.43645		3.00547	7.39655	5.8438	4.6116	3.98951	8.13341	8.49323
3.17213	5.69484	2.97599	9.06103	6.68443	3.76425	6.38645	6.25899		3.17213	6.96892	4.2873	4.47452	3.97418	8.00837	12.8275
3.3388	3.32791	5.05801	4.56145	5.95725	4.09572	4.31883	2.24942		3.3388	5.83263	4.40978	4.24171	4.43708	10.1562	10.002
3.67733	3.17413	2.97374	9.84136	5.7348	3.21922	3.95162	3.14766		3.67733	4.38448	5.04217	5.20719	6.47632	6.7462	10.9117
3.844	4.42877	3.08197	6.66883	5.15445	2.91387	6.55749	3.47557		3.844	7.41978	4.43712	4.21184	4.42887	9.73966	8.52124
4.01067	2.72813	2.9509	8.28962	6.458	3.8813	6.04325	3.90512		4.01067	5.01949	5.06277	5.07248	6.43906	8.09738	8.76331
4.17733	5.08271	3.50383	8.18456	5.10942	2.90827	6.15358	5.84297		4.17733	6.29667	6.81106	3.53749	5.02975	7.41274	8.66498
4.344	4.42774	2.52437	9.71475	5.13914	3.0765	8.71972	4.22055		4.344	6.4368	5.29206	4.90705	3.54315	9.34941	6.88129
4.51067	4.06732	2.32874	6.99007	5.28758	4.01914	8.59547	4.3264		4.51067	5.75734	4.38524	3.92126	4.26947	7.13992	7.29698
4.67733	4.60115	3.68398	8.19527	5.49672	2.18891	6.89332	2.95638		4.67733	5.43339	3.60672	3.54323	6.25131	10.1728	8.57112
4.844	4.11458	4.11978	7.40221	5.66662	2.32212	8.48614	2.78885		4.844	4.22275	3.75965	3.14646	4.56849	7.14019	6.7742
5.01067	3.42162	3.4908	7.1537	5.8211	3.42472	9.21939	3.28475		5.01067	5.36943	4.51481	3.05346	6.16926	7.2925	6.23563
5.17733	5.06298	3.71622	8.5376	5.57207	3.27646	7.76422	4.38723		5.17733	7.20668	4.39579	3.85385	3.2812	8.04975	7.55535
5.51613	3.01803	3.74112	9.79339	4.86652	4.12533	8.12869	2.11533		5.51613	5.33715	3.79002	4.87608	4.99218	9.27911	7.71157
5.6828	4.27038	2.82131	6.64987	3.17381	4.07512	8.86311	3.87786		5.6828	5.58616	2.94285	3.91257	3.33127	7.20735	6.28647
5.84947	4.40193	2.93819	6.85119	5.22355	3.283	12.6407	5.84854		5.84947	6.64823	6.79634	4.37472	5.4119	8.98757	6.42191
6.01613	4.65591	1.34688	8.4471	5.37345	3.10016	4.75597	4.00877		6.01613	5.71801	3.68329	3.43071	3.98943	5.34613	4.74387
6.1828	4.13862	3.45137	10.1266	6.67433	3.61133	5.92012	5.64941		6.1828	5.67614	4.66488	3.73766	4.27908	8.67483	5.54542
6.34947	3.66609	3.77656	8.1107	3.08923	3.46253	5.42177	4.20108		6.34947	6.55022	3.54587	5.74504	4.25388	9.5862	8.08918
6.51613	3.43026	2.91517	10.9854	3.4456	2.45522	1.11798	5.86217		6.51613	5.02781	5.2845	3.57429	4.58948	8.3245	5.04225
6.6828	4.65462	3.15512	7.57853	3.67402	3.63903	1.66241	3.3499		6.6828	5.82814	4.41315	3.70625	4.53704	9.64632	7.90307
6.84947	2.42824	3.3926	12.2382	2.29695	3.3447	1.45075	5.52254		6.84947	5.82528	5.0257	3.36827	3.79561	6.65478	5.84527
7.01613	5.05113	3.04905	8.44075	3.79351	3.61283	2.41334	4.56145		7.01613	6.33707	7.22762	5.08559	6.6163	7.98993	8.62423
7.3552	2.73925	3.77673	8.20194	2.86333	3.46528	1.8705	2.86443		7.3552	3.70855	3.8593	3.88564	5.4182	5.3701	4.44604
7.52187	4.61878	1.96559	6.86435	4.65146	2.46761	1.14665	2.88956		7.52187	4.43625	4.86698	3.49673	4.76993	8.61426	6.58529
7.68853	4.44069	3.81528	7.61174	3.91476	4.99054	2.97315	1.57429		7.68853	5.45231	4.611	3.30739	3.39271	8.82182	4.45347
7.8552	4.63634	1.48972	6.26785	3.13485	2.92316	0.925801	5.25895		7.8552	5.41823	6.067	3.80435	4.95181	8.80776	4.49636
8.02187	6.46934	4.50766	9.85578	4.32245	3.33934	2.07525	5.05793		8.02187	6.67791	5.30324	3.10046	4.37594	7.61433	8.84696
8.18853	5.20907	3.49384	8.64001	3.01279	3.24945	0.417136	4.50361		8.18853	4.68974	6.87089	3.34926	3.66529	11.6159	9.06638
8.3552	3.67594	2.19227	6.05107	4.13107	4.21556	0.669717	4.32007		8.3552	4.1774	6.24883	4.28128	2.26763	9.90603	6.60259
8.52187	5.40359	3.37939	7.93138	3.86233	2.38543	1.62344	5.43117		8.52187	4.76283	3.92142	3.43483	4.99282	6.89945	3.28128
8.68853	3.18174	3.85529	6.07762	3.3095	2.87911	1.23097	4.61354		8.68853	9.0272	5.59505	2.15572	5.71285	10.1324	4.56546
8.8552	4.55277	2.45472	4.92668	4.24127	3.23046	1.93239	4.23855		8.8552	7.34484	4.61526	3.23427	3.35917	9.59333	3.49456
9.194	2.56159	4.37725	5.17439	2.80118	2.65541	2.18353	4.80643		9.194	4.35756	2.97562	3.75962	2.34702	7.09228	3.99471
9.36067	3.25885	4.70965	5.55025	3.6349	4.11081	1.53818	3.82766		9.36067	5.63018	5.89363	3.64217	4.70186	6.62913	5.75008
9.52733	3.54769	1.66294	3.70126	2.53216	2.54894	1.87896	4.43148		9.52733	4.82492	7.06305	3.54511	4.05917	8.11971	3.63004
9.694	4.19343	4.88051	3.31288	3.05829	2.86241	1.13517	3.47501		9.694	5.93045	4.87178	3.24905	3.59908	7.64466	5.65297
9.86067	2.72235	4.09236	5.18694	3.35088	2.98189	0.269035	4.62281		9.86067	3.37417	4.10884	3.39959	3.10445	7.78224	5.0139
10.0273	3.22698	1.56851	3.26611	3.69304	1.94218	0.87561	3.13166		10.0273	6.85898	3.61238	3.19316	3.70988	9.28779	5.09223
10.194	4.25466	4.32942	3.52126	3.42963	2.77837	0.313798	6.31266		10.194	5.48758	6.63611	3.10506	3.6798	9.35969	6.46726
10.3607	3.5297	2.85282	4.00113	2.73724	2.95214	0.540681	4.22745		10.3607	6.91847	4.55241	3.74467	3.60694	6.15997	4.80773
10.5273	4.90426	4.88493	3.83036	3.90203	1.41768	1.24762	4.67754		10.5273	5.04414	4.30038	2.652	4.12064	7.91829	5.41806
10.694	1.47981	2.37426	3.33746	3.66642	2.61823	0.344313	3.99378		10.694	5.50313	6.63318	3.87265	4.96778	6.45952	5.96215
11.0326	3.34522	4.60062	4.05709	3.73425	3.11702	0.73267	2.99723		11.0326	3.99268	4.16393	3.8605	2.04126	8.88509	7.22523
11.1992	2.1179	2.49398	4.15589	3.69984	3.53524	1.61953	3.49637		11.1992	5.22063	6.25124	2.51179	4.05049	6.67738	7.21393
11.3659	2.96457	5.83399	3.92131	3.46823	4.73414	1.08534	4.56682		11.3659	5.29975	5.15486	1.62789	1.80144	9.5472	5.86394
11.5326	4.58729	2.69373	2.85709	2.87783	4.45058	1.52729	3.2378		11.5326	5.24916	5.68691	4.06788	4.07157	10.0647	5.53987
11.6992	2.93859	3.21301	6.02349	3.81674	1.68927	2.09101	4.35298		11.6992	6.93245	3.2686	3.75366	3.80021	10.6811	7.5768
11.8659	3.44507	2.76681	2.13609	3.53824	1.41992	1.61438	3.57468		11.8659	4.55429	4.75921	2.60928	4.1179	8.46765	9.46245
12.0326	4.38454	4.25619	3.79262	3.78166	3.02038	1.03272	2.51384		12.0326	6.30796	5.87594	3.90583	1.94937	8.95607	7.94552
12.1992	3.35326	4.01207	4.47449	3.84472	3.49381	0.344516	4.94299		12.1992	5.05498	5.12118	3.23929	2.19122	6.37151	7.28214
12.3659	2.8189	2.13354	3.52269	3.49047	2.8452	0.247982	4.04248		12.3659	5.44352	4.07978	3.7723	5.44482	7.57839	7.71431
12.5326	3.7411	2.58673	3.84865	4.25762	2.67819	1.03884	4.41512		12.5326	5.7526	4.83358	3.52149	3.64382	7.96758	4.58213
12.8713	3.93146	4.5237	3.62863	4.10049	2.32367	0.931682	2.6412		12.8713	4.5483	4.1878	3.59503	4.66248	6.75461	9.58957
13.038	3.80613	2.42885	4.65289	5.11357	2.23287	0.561953	3.17607		13.038	5.59502	4.5028	1.7909	3.77451	8.2663	6.60353
13.2047	3.28766	3.30459	3.00335	3.99002	2.96257	0.807933	4.17507		13.2047	6.3641	5.97965	3.38329	3.51842	7.57203	9.04842
13.3713	3.96683	3.43317	2.67957	4.52962	1.92366	1.5803	5.21079		13.3713	6.65455	5.83684	3.81485	4.1768	7.53496	7.71916
13.538	2.60959	4.84316	3.18315	3.17929	2.99512	1.0818	4.7221		13.538	5.79806	7.83704	2.89244	2.60579	8.2876	7.65134
13.7047	2.26334	4.75049	3.54547	4.60816	3.97799	0.826217	2.73314		13.7047	6.61527	4.25568	3.32936	4.79239	4.99853	8.28421
13.8713	3.26268	5.41803	3.483	3.15318	1.96345	0.893847	4.22096		13.8713	5.99867	4.27642	3.43501	3.20356	9.72884	5.66626
14.038	3.84658	1.74152	4.19551	3.42794	2.22781	1.41729	4.71065		14.038	8.35024	3.68891	3.52995	3.47285	9.55726	7.52528
14.2047	3.84639	1.53371	4.77024	1.68783	1.73603	1.05376	2.53175		14.2047	6.17543	5.21398	2.54325	5.12588	9.05287	6.94438
14.3713	4.27	4.71892	3.48314	3.69851	1.73733	0.852196	5.90107		14.3713	8.9772	3.51986	2.81126	3.94626	7.53003	8.97191
14.7104	3.61411	3.9519	4.1024	2.61648	3.19161	0.305696	2.41739		14.7104	6.43107	3.75866	3.23308	3.42525	9.39632	7.57606
14.8771	4.13381	2.98284	2.83194	3.87411	2.30865	0.831222	3.71528		14.8771	6.52814	4.74185	2.32834	5.40395	7.10403	9.11815
15.0437	3.56471	2.89458	2.77806	4.22831	1.50147	1.54847	4.29566		15.0437	6.13797	6.73988	1.7896	2.88665	10.0219	6.37156
15.2104	2.83133	4.75063	4.38345	2.76342	3.11651	0.204642	4.10928		15.2104	5.31902	6.18705	2.3882	4.50269	8.08652	6.98204
15.3771	3.93863	3.69495	3.86006	2.21166	2.52687	1.03341	3.33631		15.3771	6.341	4.47426	4.43764	4.83768	6.92477	7.07825
15.5437	3.63681	3.02277	5.09844	2.6585	1.68858	3.05964	3.62742		15.5437	6.57719	7.52282	2.35119	4.91679	8.8847	5.18509
15.7104	2.84054	3.25981	2.52812	3.10593	1.98253	1.64239	5.06175		15.7104	4.19308	6.3015	3.92869	4.58153	7.99141	7.45599
15.8771	4.36568	3.98741	3.14072	3.75496	1.10256	1.88828	2.25005		15.8771	5.87264	6.7917	3.13808	4.22505	7.47022	8.02313
16.0437	2.9156	4.98921	4.17774	4.56439	1.90232	1.17696	4.20519		16.0437	6.59527	5.50816	2.8677	4.55951	7.33566	6.1984
16.2104	3.74492	4.99218	4.55765	4.43967	4.05077	1.96999	5.31715		16.2104	5.66818	5.21379	3.98237	3.62522	5.567	8.31475
16.5492	2.05673	1.6933	1.7363	3.35432	1.37126	0.953234	5.83491		16.5492	5.71705	4.85027	2.78722	2.34422	8.82329	7.87677
16.7159	2.37966	4.97322	3.82091	4.66077	2.53554	2.54744	3.69286		16.7159	8.32766	4.73448	2.92793	5.25416	7.01469	7.32199
16.8825	4.15803	3.66828	3.12157	3.42787	1.70993	1.83041	4.41337		16.8825	6.79637	4.96997	3.30499	3.69526	8.68464	4.96568
17.0492	2.91879	5.84007	2.34381	4.74589	3.77574	1.5763	3.63285		17.0492	7.37722	3.62087	2.28768	5.93788	7.74682	9.66116
17.2159	3.02851	2.52426	5.52507	3.57686	2.48547	2.31191	4.46068		17.2159	6.78416	4.81633	2.42197	3.68035	9.8887	5.611
17.3825	2.75601	4.07784	4.78503	2.71911	2.06915	3.33737	3.47903		17.3825	8.38906	4.26081	4.27382	6.49209	9.52662	5.35895
17.5492	2.27465	2.74026	4.21387	3.35381	1.58252	1.97899	3.72382		17.5492	5.81359	5.02861	3.20508	4.51173	8.66807	10.4626
17.7159	1.74836	4.80673	3.86025	3.46714	1.67256	2.22352	3.48212		17.7159	8.17491	3.77964	3.94543	4.04473	7.09799	8.05119
17.8825	2.55416	4.2319	2.69268	3.78977	1.42403	1.27939	4.25332		17.8825	6.36903	6.91862	2.90395	4.64372	9.11519	7.50346
18.0492	3.64601	2.11055	3.37223	4.51347	2.48927	1.96093	2.48395		18.0492	7.68016	4.92267	3.29345	5.55987	9.60346	10.3367
18.3878	2.54515	4.35845	3.83504	4.52506	2.42497	3.31097	4.39952		18.3878	7.3766	5.25765	3.0902	4.14033	7.38229	9.50518
18.5544	3.81507	3.1539	3.58942	3.87147	2.12721	0.364568	3.35099		18.5544	8.00084	3.93836	3.26464	2.09474	7.21146	7.20913
18.7211	3.98686	2.56427	4.55674	2.33884	3.37824	3.40154	4.05668		18.7211	6.24195	5.83261	4.2995	2.15451	10.5844	6.8146
18.8878	3.19732	4.95505	4.18303	4.49689	2.30767	0.415963	4.03253		18.8878	6.76336	6.35507	3.2175	3.29648	8.54928	5.55302
19.0544	3.18936	3.32459	3.25246	3.46332	2.05903	2.45377	3.76534		19.0544	7.69496	4.12783	2.77881	4.23075	8.95424	9.3837
19.2211	3.07062	2.20395	3.46598	3.71364	2.49496	1.34198	4.72132		19.2211	7.26092	6.59073	2.65885	4.34517	6.49107	8.11016
19.3878	2.37056	2.69799	1.42946	3.43189	2.14216	2.80382	4.29006		19.3878	7.4385	5.78464	2.87899	2.96434	7.62059	6.42797
19.5544	3.41778	3.61796	4.16072	3.63765	2.21595	0.43287	4.5074		19.5544	6.09237	3.71808	3.05297	5.12761	7.48394	10.0035
19.7211	3.56372	4.14943	2.62312	3.98333	1.45275	1.2894	3.24251		19.7211	6.35176	4.36483	4.76885	7.16613	6.2093	6.407
19.8878	3.89635	2.78843	3.05318	3.71174	1.58826	2.09743	3.13005		19.8878	6.19074	4.79035	2.33297	4.47993	8.21708	8.11837
20.2265	2.62894	4.96592	3.57922	4.47405	1.71507	2.09187	2.60587		20.2265	6.73879	4.0609	3.952	2.26171	6.17195	5.49443
20.3932	2.87211	2.59775	4.22376	3.31458	3.15211	2.75192	3.40792		20.3932	8.43384	3.52845	2.27233	6.45951	7.42186	8.26178
20.5599	2.57576	3.99792	4.38392	3.10581	4.01254	1.83782	3.18691		20.5599	7.61618	6.29747	3.8892	5.6916	5.51598	8.3231
20.7265	1.62245	0.906234	3.61458	3.00859	4.71991	0.364114	4.2159		20.7265	6.89485	4.98394	4.14397	5.42577	11.013	7.27398
20.8932	2.89737	2.55753	5.60958	5.0843	2.74593	2.45855	4.23986		20.8932	6.05298	6.27387	3.05111	5.76545	6.76394	7.52703
21.0599	3.36505	3.82379	4.9372	4.84298	2.70248	2.46252	4.54362		21.0599	7.9086	5.50624	3.02227	5.5153	7.88698	7.34007
21.2265	3.14475	2.46471	2.82639	4.46234	3.97878	1.69904	2.83929		21.2265	8.23924	5.71877	3.18365	3.08787	8.71234	6.00923
21.3932	3.02024	3.21798	2.7635	3.17403	4.94989	0.724287	5.083		21.3932	6.22396	7.16831	2.34722	3.45869	7.54608	8.49869
21.5599	4.03575	3.14511	3.66055	3.33685	1.28901	1.54178	3.59827		21.5599	5.93936	7.01822	3.38973	3.72302	8.40631	6.86225
21.7265	3.12489	3.56578	1.70977	4.06278	4.20358	1.82945	3.41717		21.7265	8.295	6.6336	2.84	7.0609	6.52385	5.9083
22.0656	3.77476	5.31741	4.9777	3.8445	3.53361	1.06214	4.47155		22.0656	7.28363	5.45209	1.99123	5.87131	8.14988	7.98882
22.2323	2.79592	2.58702	2.5068	3.34696	2.70191	1.37918	3.59886		22.2323	6.88667	5.6999	2.59317	5.22724	8.70422	7.92105
22.3989	4.05986	3.60306	2.85559	2.69302	0.875375	0.75219	4.5242		22.3989	4.94657	4.72386	2.9304	4.76168	6.37154	7.51655
22.5656	3.30124	4.57138	1.41197	3.40506	5.065	0.37292	5.59524		22.5656	7.71088	5.74573	3.49647	5.81225	8.08778	5.96587
22.7323	4.55745	2.59398	4.80138	5.24564	4.38826	0.84547	4.64011		22.7323	5.12944	7.00461	3.56508	5.55717	8.21284	7.65753
22.8989	4.00665	6.0191	3.70491	3.90333	2.75039	1.30183	4.35557		22.8989	8.83717	4.71123	3.12264	6.80061	6.47915	7.93733
23.0656	2.50749	2.26517	3.2762	4.51805	1.63598	3.9678	4.50948		23.0656	6.82789	7.30188	2.82823	4.75299	8.8847	7.48086
23.2323	3.6171	4.2765	3.40472	5.19258	2.0998	4.37874	4.92331		23.2323	7.19645	6.90838	3.38413	7.29037	6.97723	8.46396
23.3989	3.17039	3.2474	3.53752	4.16165	3.40445	4.69652	4.09919		23.3989	6.86543	7.28156	2.81247	6.26467	7.42075	5.36491
23.5656	2.5025	2.61921	1.74312	4.95062	1.82769	2.19469	3.18237		23.5656	7.28741	5.24917	3.97488	4.56467	8.39275	7.26096
23.9044	1.90564	3.78199	3.52015	3.68325	3.43395	1.93569	4.47676		23.9044	6.73533	4.56891	3.2357	5.94491	5.89127	7.13575
24.0711	2.58666	2.27459	2.83695	3.10887	4.20513	1.55487	4.30332		24.0711	6.90032	6.23093	2.51638	7.88459	10.245	6.70564
24.2377	1.7927	2.74121	4.47568	2.81666	5.05598	2.18864	3.73847		24.2377	8.47879	4.50827	2.73456	4.04029	9.87148	9.68576
24.4044	3.05901	2.27964	4.1123	4.89433	2.96881	2.9697	5.45577		24.4044	8.19856	4.77919	2.92037	3.74169	5.9258	6.27244
24.5711	2.31691	2.09785	3.10326	4.17402	3.81618	2.43933	4.52753		24.5711	7.61199	5.2495	2.93376	4.02213	10.2718	6.05135
24.7377	3.20697	2.07176	3.77163	5.2708	1.62771	1.38556	4.46795		24.7377	6.92267	5.82603	2.92613	6.33788	8.78181	7.69139
24.9044	3.37746	1.12017	5.1731	3.76935	3.2249	1.96884	4.89077		24.9044	5.11458	2.95954	3.32113	5.28929	9.67524	11.6348
25.0711	3.00968	1.55995	2.60597	2.89311	3.84763	0.263748	3.99465		25.0711	8.45192	4.45277	2.27992	7.04824	8.05484	7.60209
25.2377	2.80036	2.09405	3.59172	3.98021	4.36477	1.63354	6.62847		25.2377	7.01877	5.12832	2.94657	4.56086	7.32306	7.31031
25.4044	2.2022	0.986002	2.49815	3.35848	4.2253	3.11737	5.09469		25.4044	7.33534	5.96661	3.48075	5.31094	6.73159	9.2157
25.743	2.57997	1.33232	3.40129	2.96138	2.00854	1.36763	7.19474		25.743	5.36108	5.43697	3.58399	7.37624	8.03555	7.88665
25.9096	2.74836	2.41313	3.36333	4.25441	3.54126	2.27163	3.69527		25.9096	7.32134	5.5574	2.22038	5.99579	7.138	8.34331
26.0763	2.23441	2.09215	1.89906	3.93267	2.71149	1.12681	6.57603		26.0763	6.40308	4.2947	3.77015	6.4748	7.03605	8.85856
26.243	2.95156	3.44632	2.31478	5.30165	3.56237	3.38503	5.19763		26.243	8.84761	6.40428	4.12713	5.99349	6.42134	7.09527
26.4096	3.12111	1.97379	3.16207	3.77961	5.23533	2.97361	5.44604		26.4096	8.14613	8.0963	1.8565	3.56095	7.70183	5.01642
26.5763	3.72629	0.747263	1.66897	4.48924	1.25657	2.54303	5.57587		26.5763	7.22535	6.89393	2.57317	4.78075	7.04749	10.1218
26.743	2.02355	3.38146	2.28633	4.47401	2.22343	1.54952	5.54054		26.743	10.1007	7.00663	2.30552	5.47061	6.18533	6.27628
26.9096	3.82478	2.28258	2.60719	3.48606	2.27451	2.09389	4.01537		26.9096	10.0377	5.08454	2.85891	8.73974	8.37899	10.5942
27.0763	2.55484	4.38215	2.01339	3.21481	3.84253	1.36806	5.63781		27.0763	9.27659	8.5107	3.63618	4.919	6.05035	9.25798
27.243	2.9236	1.6443	1.80931	5.3095	1.82539	3.86962	6.41172		27.243	9.60751	6.05701	3.48484	7.89735	6.90749	8.87689
Fig. 6d
LTP-RS-sc-siRNA (EPSP(mV))																					LTP-RS-siRNA (EPSP(mV))																							Group controls
Time [min]	cell1	cell2	cell3	cell4	cell5	cell6	cell7	cell8	cell9	cell10	cell11	cell12	cell13	cell14	cell15	cell16	cell17	cell18	cell19		Time [min]	cell1	cell2	cell3	cell4	cell5	cell6	cell7	cell8	cell9	cell10	cell11	cell12	cell13	cell14	cell15	cell16	cell17	cell18	cell19	cell20	cell21		Control	NAB-14
-5.88333	4.9069	2.8441	3.8443	5.6883	2.2503	3.0317	2.5003	4.8132	2.0315	3.5942	2.1885	3.7193	3.813	6.7509	3.7505	4.8132	2.9692	4.6881	3.8755		-5.88333	5.0944	2.5949	2.9379	5.657	4.5958	2.8763	5.44	4.971	2.8441	1.8127	2.2191	6.4696	4.3131	5.1899	2.2198	4.4694	1.6883	3.3453	4.5958	3.5016	5.0007		145.694	124.478
-5.71675	2.8441	4.5319	2.0003	4.9382	2.3753	1.594	4.5631	6.3446	2.9066	2.6566	1.5319	4.4694	3.2504	3.4067	2.6254	5.6883	1.719	3.563	2.8441		-5.71675	2.0628	1.8758	2.8441	5.7195	3.1264	2.4699	6.1903	2.5011	1.969	2.7191	3.7818	6.0321	3.1879	6.3154	2.2198	3.7818	2.4073	1.8446	4.377	5.3462	3.2817		133.179	140.696
-5.55002	3.8755	3.0942	4.0005	4.3756	3.0317	2.3441	3.2192	3.938	4.0318	2.0315	1.5945	5.0632	2.6879	2.7191	3.1254	4.4381	3.563	4.8132	2.9692		-5.55002	3.6567	2.4699	3.1567	5.5945	3.0014	4.8772	5.0648	3.783	2.4378	2.5003	3.2817	4.8132	3.1254	5.9089	2.9701	4.0631	2.72	2.8138	3.4078	4.4708	4.1881		118.671	154.432
-5.38343	6.8134	4.2818	4.3131	7.001	3.4067	2.6566	4.1568	4.5944	3.2504	4.4069	1.1255	4.9694	3.2817	4.5006	4.0631	5.6883	2.0315	3.4692	2.4378		-5.38343	4.0005	2.0009	1.3752	4.6881	2.845	2.5949	4.7522	5.565	2.6254	2.0003	3.2192	4.7506	4.0943	6.3779	3.5016	4.5006	2.3448	1.8758	3.908	4.502	5.3132		73.7685	99.6788
-5.2167	3.7193	4.1881	3.9068	4.0005	3.4692	3.4692	3.813	5.3132	2.4066	3.0942	1.1568	4.8757	2.5316	4.7506	4.1568	5.4382	3.9068	3.7818	3.313		-5.2167	3.1567	3.2202	3.313	3.7505	4.3457	3.1264	5.6588	3.5954	1.0314	2.8129	2.0315	3.0942	3.7505	7.816	0.65655	3.5942	2.7825	2.6262	3.3765	5.0023	6.8447		73.8636	130.789
-5.05013	2.1565	3.0317	2.6879	5.7195	5.0007	2.0628	5.0319	4.1256	4.5006	7.2822	0.96919	4.0006	3.563	4.8757	4.7194	4.6569	2.6254	5.5633	3.0317		-5.05013	3.8755	2.1885	3.2192	3.7193	4.8459	2.845	4.5333	5.565	2.3128	2.9692	2.7816	2.5941	3.1567	7.5034	3.2202	3.6568	2.5637	3.1264	4.2519	5.5963	6.2196		185.349	110.701
-4.88338	2.5941	4.0631	2.9379	3.4692	4.9069	4.5006	3.9068	4.8757	3.7505	5.9383	1.3131	4.6881	4.3131	4.8757	4.1881	6.6259	1.7502	4.5631	3.813		-4.88338	2.9067	3.1889	1.969	2.0003	3.2202	4.0331	5.0023	4.4082	0.7501	1.7502	3.7818	2.0628	1.1564	6.7218	2.0322	3.9693	3.4078	2.7512	5.6276	3.5954	4.5006		92.6956	155.769
-4.71682	6.4696	2.7504	4.2506	5.8758	1.469	1.1877	2.8754	4.8132	3.7193	2.6879	1.3756	4.2818	2.2503	2.8441	2.0315	4.2193	4.1256	2.3753	2.7191		-4.71682	2.8754	4.4395	1.6877	4.2818	2.7825	3.2202	3.9393	4.5646	0.62508	2.7816	3.0629	5.5008	3.0004	7.3471	2.5949	3.2817	1.3131	2.72	4.0643	4.2207	4.9694		67.0638	89.6173
-4.55008	3.2192	2.8129	3.813	8.1261	5.2507	2.3753	4.5319	5.282	4.5631	4.0318	1.4381	4.3756	2.3128	5.7195	4.3756	6.1258	2.4066	2.094	3.5942		-4.55008	3.4692	5.3774	2.3753	5.6883	3.1889	2.7512	3.2515	5.5025	2.1565	2.5003	2.8754	6.3134	3.688	6.9406	1.5007	2.1253	2.0947	2.7512	4.1894	4.3457	4.8132		114.423	166.81
-4.3835	4.5944	3.1567	4.0318	7.4698	3.813	2.5316	4.1568	3.4692	3.0004	3.688	1.2818	4.3443	2.6879	4.1568	2.4378	5.8445	4.7819	3.5005	3.7818		-4.3835	4.9069	4.1581	2.0315	4.9694	1.7195	4.502	5.3462	6.628	0.68759	2.5316	2.7504	4.0943	5.6883	7.0657	1.5319	2.6254	3.1577	2.5324	4.9397	5.1899	5.0319		140.259	267.738
-4.12697	2.8129	2.5629	3.2192	4.7506	2.6879	1.6877	3.1879	4.4381	1.7502	3.7505	1.4382	5.2507	3.3442	2.6879	4.1568	5.5007	2.8129	2.7816	3.0317		-4.12697	4.5319	3.0951	1.8127	4.9069	3.9393	4.1581	5.1898	3.5954	1.594	2.2503	2.4691	2.3753	3.2504	6.5655	2.3761	2.1253	2.8138	2.9076	4.0643	4.2519	5.532		125.393	167.876
-3.9604	2.9067	3.0942	4.0943	4.7194	5.2507	2.5316	3.8443	5.2195	4.1256	4.0318	1.3756	5.657	3.8443	2.5003	3.8755	3.5317	4.1881	3.3755	2.5316		-3.9604	3.7505	2.0947	1.9378	4.5319	3.2827	3.3453	3.1577	5.1273	1.4689	2.1878	1.3752	5.7508	2.7191	6.159	1.2506	4.1568	2.3761	1.8446	5.565	3.7204	5.6258		96.064	101.671
-3.79365	3.2504	4.0631	3.1254	6.4071	3.6568	2.7191	3.0629	2.8129	2.8129	5.0944	1.1568	4.7506	3.2192	3.4067	1.4377	3.5005	3.4692	3.938	2.0003		-3.79365	3.8443	4.4708	2.7504	5.1882	2.4386	3.2827	6.034	4.4708	1.2189	1.969	2.6254	6.0321	4.0318	6.6905	3.5016	2.9379	3.2827	1.9696	5.4087	4.8459	3.6255		116.721	149.28
-3.62708	4.8132	2.3441	3.1567	7.126	2.9379	3.5317	4.9694	4.5944	2.8441	2.7816	1.2193	5.2507	2.2816	3.8755	4.2193	4.4694	2.6879	3.7505	2.4691		-3.62708	3.9693	3.5328	4.0943	5.407	2.72	4.8147	5.5338	5.7526	1.844	2.1565	2.094	3.0629	3.7505	7.0344	1.9071	2.8129	2.1885	3.5016	5.0023	4.7209	4.8132		168.438	96.2752
-3.46035	3.313	4.063	2.8441	5.3757	0.68759	4.0005	5.0632	3.688	5.407	3.1879	0.96919	4.4069	3.2817	2.9066	4.3131	7.4385	3.7193	2.8441	1.844		-3.46035	4.7506	2.5011	2.094	5.6883	4.1894	4.7834	6.0965	2.7825	0.93763	2.2816	1.7815	5.3132	4.4069	6.628	1.3444	2.4378	2.0947	2.6887	4.3457	6.0965	4.5319		74.9571	191.68
-3.29377	4.8132	2.1878	1.9378	5.3757	4.9069	3.563	5.282	4.1256	3.938	7.001	1.4694	5.0319	2.9692	3.5005	4.4381	2.9692	2.4691	4.3756	3.2504		-3.29377	3.9068	2.0009	1.5627	5.407	3.7204	4.0018	3.7204	6.5655	1.1252	1.5002	1.9065	3.2817	3.0004	8.8478	3.3453	2.7504	1.657	2.0634	4.7209	3.6892	5.532		105.369	124.631
-3.12703	3.7193	2.5941	2.8129	4.0631	2.9692	3.3442	3.813	5.1257	5.1257	3.7193	2.1885	4.5631	4.2506	4.0005	3.5317	1.4377	2.9692	4.8444	3.1567		-3.12703	2.8754	2.8138	1.2502	2.4066	4.4082	4.7522	4.502	4.8772	0.68759	2.4378	1.9065	5.5633	5.657	6.8781	2.4699	4.1881	2.7512	3.0639	5.1273	4.2207	3.1879		74.6212	101.26
-2.96045	6.1883	3.3442	5.8133	6.1571	2.5941	3.5317	4.2193	3.1879	4.4694	6.3134	1.3131	5.4695	2.8129	3.7193	4.4069	4.1256	3.5942	7.4073	2.8754		-2.96045	3.688	2.5011	2.0315	6.3446	3.7204	4.6896	6.8468	4.6271	2.3441	2.094	2.6254	3.7818	4.8132	8.4726	2.8763	2.2816	2.251	2.0634	5.9089	4.0018	3.5317		122.996	183.613
-2.79372	4.5944	3.2504	1.7502	6.2509	2.6566	4.1568	2.2503	5.4695	2.8754	6.0633	1.7821	4.9694	3.563	3.5005	4.5631	3.8755	3.938	8.1261	2.1878		-2.79372	2.9379	2.2823	1.7502	6.0008	4.5646	2.9076	5.1586	4.7834	2.4378	1.594	1.4064	6.5947	4.1256	6.3779	2.4073	6.3759	2.9076	2.4073	5.1273	3.4703	5.532		61.26	109.946
-2.62698	5.3445	4.0318	3.0629	6.4071	4.8757	4.2193	5.7508	5.157	3.7818	4.2193	1.3444	4.8132	2.9379	3.0629	4.5319	4.1568	1.8753	4.9069	4.0943		-2.62698	3.9068	1.8758	2.1565	6.6572	4.0331	5.8777	4.9397	5.3149	1.1564	1.719	3.5942	2.3128	3.0629	7.5034	2.6262	5.157	2.6262	3.4078	5.5963	5.4712	4.7819			119.591
-2.37062	2.7504	2.6879	1.5002	5.157	1.9378	3.0629	4.0943	3.5005	2.9067	4.8757	2.0634	4.9694	2.5941	3.6255	2.6254	2.9692	2.2816	3.8755	2.5629		-2.37062	3.3755	2.6575	1.9378	5.407	2.9076	3.0639	4.6896	6.4092	2.3753	3.0004	3.563	3.563	3.5005	7.1907	1.063	2.8441	3.0951	2.2823	4.502	3.8768	5.6883			177.473
-2.20403	4.8757	4.1568	2.2191	4.9069	3.4692	3.7818	5.282	5.3445	4.0943	5.4695	0.84414	5.4695	4.9069	3.7505	3.6568	8.9075	1.6877	2.7504	2.5003		-2.20403	5.7195	2.4386	2.3441	5.532	3.4078	3.1577	4.4708	5.6901	1.7815	1.3752	4.9382	5.5008	3.3442	5.1586	3.3765	2.5629	3.5641	2.4073	3.8768	4.1894	4.5944
-2.0373	5.0007	2.4066	3.5942	7.9386	4.7506	2.8129	3.938	3.0317	3.7818	2.1878	1.4069	5.6883	3.2504	2.7191	2.7816	6.1883	4.0005	3.1254	3.5942		-2.0373	2.6879	1.5319	3.9693	5.0007	4.0956	3.0326	4.6271	4.5958	1.6565	2.3441	0.59383	6.9072	3.7505	7.1595	3.783	3.313	2.4699	2.9076	4.502	4.4395	3.438
-1.87072	3.2504	3.9068	3.0317	5.782	2.3441	3.0004	4.0006	4.5944	2.9066	5.8758	1.2818	4.3443	4.1568	4.2193	2.3753	5.9696	1.3439	4.0005	3.0004		-1.87072	2.1565	1.8133	3.1254	6.1258	2.251	3.6579	4.1269	5.1586	1.719	2.3128	4.2818	4.0943	4.0943	6.9406	1.5945	4.7819	2.4386	2.4699		4.6896	7.1572
-1.70398	6.5009	4.3131	5.5007	4.6569	5.532	2.094	2.2816	4.2818	5.1882	2.7504	1.3131	4.8757	3.688	3.313	4.2193	6.2821	3.5005	5.5945	1.719		-1.70398	4.6881	2.6887	2.8129	4.5006	3.908	6.0652	6.0027	5.096	1.2814	2.1878	2.4066	5.7508	2.9692	7.4096	2.8138	3.1254	3.1889	3.4078	4.0956	3.7204	3.6255
-1.53742	3.563	3.3442	4.1568	4.9069	4.9694	3.2192	5.157	4.3756	2.8441	3.8755	1.5945	5.282	3.9693	2.8129	2.1878	4.0943	3.4692	4.9069	2.4378		-1.53742	3.6567	1.9071	2.0628	5.8758	4.0018	2.8763	4.1581	6.159	0.90638	1.6877	2.5316	5.282	3.9068	6.5342	2.7825	4.5631	1.8758	2.9388	3.6266	5.44	5.9383
-1.37067	6.4696	4.1568	2.8754	7.2822	2.8441	2.0003	5.407	4.1568	3.9693	3.313	1.2506	4.1568	3.688	4.5944	2.0315	3.7505	2.3753	3.688	1.7815		-1.37067	4.7507	1.9071	2.5941	5.3757	2.251	4.0956	5.9089	6.1903	0.93763	2.8129	2.6879	4.9069	3.6255	7.7535	2.5949	3.0317	2.0009	1.9071	3.2515	5.8464	5.5008
-1.2041	3.1567	3.3442	4.4381	7.501	3.9068	2.5316	6.0633	4.3756	3.2192	6.0321	1.1568	3.4692	3.2817	3.0317	2.3753	4.5006	2.8441	5.282	1.5315		-1.2041	2.2191	1.9696	0.90638	3.938	4.6896	4.3457	3.783	2.5637	1.5627	2.0003	1.8127	7.3135	4.5944	7.2533	4.2832	3.5942	1.7821	3.2202	4.0018	5.4087	4.3443
-1.03737	3.7193	5.3132	4.2193	7.4698	3.0004	2.8754	5.9383	4.6256	3.8443	4.2818	1.3131	3.938	3.5005	3.5317	4.0631	3.5317	2.6879	5.6883	2.3753		-1.03737	3.688	1.9384	2.6254	3.1567	3.2515	4.5958	5.7213	4.9397	1.8753	2.5003	2.4066	6.0321	4.7819	9.6294	1.8133	3.688	3.2827	4.0018	2.7825	4.3145	6.0008
-0.87078	6.6572	3.688	3.3755	7.126	2.0003	2.4066	4.9694	6.3134	5.3757	5.4382	1.4694	5.3757	4.4069	2.4066	3.688	3.9693	1.3127	5.0944	1.5315		-0.87078	3.563	1.7821	3.3755	5.9071	3.0951	3.0326	5.9089	5.565	2.3753	1.5002	2.5941	4.4694	4.0005	6.8469	2.9076	2.9379	3.0326	2.6887	4.6271	4.0956	4.2818
0.360834	9.1888	9.6263	7.8448	11.345	7.626	7.4698	8.3136	9.22	4.9694	11.783	4.8459	9.8451	9.1262	12.752	4.8444	11.533	4.5319	9.9076	3.8755		0.360834	12.595	3.7517	5.7195	14.127	4.7834	9.2854	13.569	10.411	4.9382	8.4074	10.251	12.72	12.189	15.226	4.1581	11.595	5.3774	9.0041	9.3167	12.318	13.096
0.527584	9.6263	8.97	6.2509	11.908	7.376	5.9383	6.8134	8.97	5.7195	9.6888	3.6579	7.0322	7.626	11.252	5.3132	10.439	4.2193	8.5012	4.8757		0.527584	11.939	3.8455	4.7194	8.4699	5.6588	8.8165	9.6294	9.6606	3.5317	3.5005	7.3135	9.9701	9.2513	15.382	4.5958	9.3138	7.3783	5.1899	9.348	11.912	12.345
0.694316	9.4388	7.1885	4.7194	8.4699	6.2196	5.5633	6.0946	5.8133	4.3443	8.5012	2.126	6.2509	6.5009	10.47	5.3757	6.7822	2.7191	4.5944	4.0631		0.694316	12.314	2.6262	2.4378	8.8762	3.2827	6.4717	9.6294	6.5342	2.4378	4.7194	5.9071	8.6887	6.7509	14.35	3.8768	5.8133	6.034	6.4404	10.38	11.974	14.096
0.8609	6.7509	4.9069	5.0007	5.4695	6.0946	3.9693	6.3134	5.5633	3.5317	6.3446	2.2198	6.3759	7.126	10.72	3.938	7.3135	2.8441	6.3134	2.8441		0.8609	9.22	3.4391	4.2193	7.7198	4.2832	5.5963	7.0032	4.377	1.6565	3.6567	4.3443	9.9701	4.8444	10.942	4.0331	7.6886	6.5342	7.1282	9.5043	9.8169	7.4073
1.02763	5.3757	5.9383	3.9068	5.9071	4.9694	3.0004	6.0321	6.7197	4.1256	5.2195	2.7825	6.6259	5.782	10.283	1.5002	5.9696	3.438	5.532	3.7818		1.02763	7.376	2.3135	2.3128	5.9071	4.4708	6.2841	6.3466	4.7834	2.4066	2.2191	4.0631	5.5633	6.0321	9.7231	2.9076	3.1879	6.3154	4.1269	9.3167	10.911	4.7194
1.1942	5.7195	5.9696	3.8755	7.376	4.0318	2.1565	6.8134	4.5944	4.9382	7.5323	1.4694	7.0947	3.0004	8.7825	2.5629	7.251	2.1878	5.3757	1.6252		1.1942	6.5634	2.7825	2.9067	7.001	2.6262	3.7204	8.2537	4.6584	1.4064	2.6254	2.9066	3.3755	5.7508	9.5981	2.9701	5.6883	6.5029	4.2519	6.3466	9.3167	6.1883
1.36095	4.7819	5.5945	5.8445	5.3445	3.6567	3.1254	2.8441	7.3448	3.938	4.1568	1.0005	5.3132	3.6255	4.4381	3.0317	9.0325	2.4691	6.7822	2.0003		1.36095	5.3132	2.4386	4.4069	5.0007	3.4703	4.7834	6.8156	4.1894	0.90637	3.7193	4.0943	3.563	4.4381	8.879	2.2198	4.5631	5.8464	4.0018	7.3158	6.9094	5.2195
1.52752	4.6569	5.6883	2.5941	4.8132	4.3443	2.9067	4.3756	4.1568	2.5941	3.9068	1.3131	5.9071	4.1568	8.2199	2.0315	5.9071	3.1879	4.6881	3.5005		1.52752	4.5631	1.9384	3.3442	4.2506	3.1577	8.0661	6.034	3.4078	0.84387	3.0317	4.3756	6.5009	5.532	7.4721	2.0947	4.1256	4.0018	3.5328	5.9089	10.599	6.1258
1.69427	4.0318	3.438	3.9068	5.8758	2.2816	4.6881	5.8133	5.5633	2.8441	2.8754	1.4694	5.8133	3.9068	8.4699	3.5005	5.8445	2.5003	5.782	2.8754		1.69427	6.0633	1.5319	2.2191	2.2503	3.908	5.9715	4.3457	3.5641	2.3753	3.1567	2.7816	5.4695	4.3131	6.7218	0.65655	5.157	5.3462	3.314	6.0652	9.3167	3.1254
1.86083	5.0632	4.9069	3.7818	4.3131	3.5005	2.2503	4.6256	4.2818	4.6256	5.2507	0.21885	5.0632	4.0005	10.001	2.8754	4.5319	3.2817	3.438	2.0003		1.86083	5.1882	1.2818	3.1879	5.4382	3.1889	6.0652	4.7522	4.6584	1.5627	1.4064	3.7193	5.4695	3.9068	9.473	2.5011	4.3443	3.6579	5.6275	5.44	10.13	3.8755
2.11737	4.4694	3.5317	2.9692	4.9382	2.1565	0.65634	3.6255	3.3442	2.094	3.1567	3.1577	5.3445	3.9068	8.1574	1.9065	5.8133	1.594	5.9071	2.3128		2.11737	6.4696	1.1255	1.844	4.2506	6.3154	2.8763	7.5034	4.7834	0.90637	2.8754	2.1253	1.969	3.0317	5.8464	3.4391	4.3756	4.4708	3.1264	5.1273	9.4105	5.407
2.28393	3.7818	4.7506	3.4692	4.0318	3.563	4.2818	4.1568	4.5944	1.1252	3.813	1.2193	5.8445	2.5941	4.8132	1.9065	5.4695	1.3127	4.3131	3.1879		2.28393	7.4073	1.8133	1.3127	3.4067	5.2211	2.8138	6.034	4.0643	2.4378	2.4378	4.3443	3.3755	3.1879	6.4091	1.4694	5.6883	4.8147	2.3448	5.1586	6.1903	8.5637
2.45068	3.4692	4.8444	3.4067	2.9066	4.1881	2.6879	5.8758	5.157	2.4691	1.9378	1.4069	4.4694	2.2816	7.5948	3.0004	4.8444	2.5003	4.3131	3.1879		2.45068	5.6258	1.5945	1.969	3.688	3.2202	2.6262	6.1278	4.1894	0.68759	1.594	4.0318	2.6566	4.1256	6.0652	2.8138	4.9069	3.5954	2.1885	6.1278	5.2836	8.0324
2.61725	2.0315	5.2195	4.9694	4.2193	3.938	1.6565	4.1256	2.9379	2.7191	4.7507	1.657	5.8445	2.8129	5.0632	0.7501	4.1568	3.1254	4.8757	3.0629		2.61725	6.8447	3.0639	2.6254	4.0943	4.6271	2.5011	7.5659	5.6901	0.59383	2.5629	3.3755	4.8132	6.8447	7.3158	3.5641	4.7506	3.5954	4.0018	5.8151	7.8786	5.1257
2.784	5.0319	6.5009	4.2193	5.2195	3.8755	4.0943	4.8444	5.657	3.4067	6.0946	1.4694	5.2195	3.3442	4.9069	2.8129	4.3756	2.4691	2.9692	3.0317		2.784	6.8134	1.8446	0.87512	4.9694	4.1581	3.5016	6.159	3.4391	1.0001	2.2191	3.6568	3.4692	5.407	6.5342	3.314	4.1256	4.3145	2.5637	5.5338	6.034	9.2825
2.95057	2.9692	4.5944	3.7505	5.2507	3.2817	3.0629	4.6881	6.0321	3.2817	5.9383	0.93792	5.4695	3.6568	5.8445	3.438	3.7818	2.0003	3.8443	2.6879		2.95057	5.407	2.4073	1.594	4.4381	5.1586	3.8142	9.1291	3.8455	1.719	1.844	2.7191	4.5944	3.5317	5.6588	2.0947	3.3755	2.9388	2.251	8.3475	5.9089	4.0318
3.1173	2.7504	3.938	2.9692	5.4695	3.6568	2.3128	5.407	3.5317	1.7502	5.5945	1.2193	5.9071	3.5942	4.6881	2.094	5.9071	2.8129	3.8755	2.0315		3.1173	5.8758	2.5324	2.094	3.5942	3.2515	2.3448	7.3783	5.7839	0.87512	1.5315	2.5003	1.844	4.5006	6.0027	-1.1255	3.7505	5.0335	3.8142	6.1278	7.3158	5.0944
3.28388	3.9693	4.7194	4.8132	5.1882	2.3441	4.3443	4.1881	4.6569	31.255	6.0008	1.2506	4.9694	2.2816	6.0321	1.3127	4.2506	3.2192	4.0318	2.1565		3.28388	5.6258	2.5949	3.3442	5.0319	2.1885	4.0643	5.4712	3.5641	1.8127	1.1252	2.9692	1.5627	5.4695	7.5972	2.6262	4.0005	3.6266	2.3135	6.3466	5.2211	5.657
3.45062	2.3441	4.4069	3.0004	4.5006	3.3442	3.5005	5.7508	4.7194	0.56258	4.0943	1.1255	4.3756	3.4692	7.1572	1.3752	5.2195	2.6254	4.7194	2.7816		3.45062	8.0636	2.845	1.594	5.8133	4.2207	2.9701	7.4721	5.8151	0.56258	3.6568	3.1879	4.9694	4.5631	7.1908	3.6579	5.0007	3.4703	2.2198	6.5655	5.8151	4.0943
3.61735	6.1883	4.0318	3.563	7.251	3.7818	2.3441	4.2506	5.0632		3.9068	1.3444	4.6256	3.2817	4.3443	3.0629	6.5321	1.7502	4.1256	2.3753		3.61735	6.5634	2.3448	3.8755	3.8755	5.0023	3.1577	5.9402	4.1581	1.3752	1.1877	3.7193	5.157	3.1879	7.2533	3.908	3.1567	3.9705	3.7517	5.1273	6.8781	10.158
3.87373	5.2195	2.8129	3.9068	2.094	2.4691	1.3127	2.5941	4.2818	2.4691	3.2817	0.84413	5.4695	4.2818	4.3443	0.65634	3.7818	3.0629	5.4695	1.2502		3.87373	4.1256	3.2515	2.5941	2.9692	4.6271	3.314	5.2524	4.2207	1.0626	1.9065	3.1879	1.6565	5.4695	5.7526	4.2519	3.2504	2.7825	3.3765	4.971	5.8777	6.4696
4.0403	6.3759	4.4381	3.1567	5.1882	2.8129	3.0629	5.1882	5.532	3.0629	4.8444	1.1255	4.8444	2.5629	4.5006	3.7505	3.0629	1.3439	4.4069	1.8127		4.0403	5.8758	3.1889	1.6877	4.2193	3.5641	3.5016	5.5338	3.6579	1.1252	2.2191	4.1256	4.6881	4.5006	8.7227	4.5333	4.3131	3.6266	2.8138	5.7213	6.2216	7.126
4.20703	5.3445	4.1568	4.5944	7.8761	2.1565	1.9065	6.7197	4.7507	2.8754	3.1254	1.0004	3.3755	2.6879	6.8759	2.2503	4.2818	1.0001	5.407	1.8127		4.20703	2.5941	2.126	3.2192	2.094	2.6262	2.845	6.7843	4.971	0.68759	2.9066	3.0317	3.8755	5.157	8.5976	3.9393	4.5631	1.8758	5.1586	4.5333	5.8151	6.5634
4.37362	5.6883	4.3443	3.5005	5.8758	2.1253	3.0942	6.5634	4.9694	2.8754	4.5944	1.4069	4.6256	4.2193	4.9694	1.3752	2.7816	1.5315	3.1879	1.8127		4.37362	5.9383	1.9696	2.4378	3.938	4.0331	2.72	7.7848	3.0951	0.56258	1.7815	2.2503	4.8132	3.8755	7.0657	3.4703	4.4381	3.314	2.5949	5.5025	4.2832	10.314
4.54035	4.1881	4.0318	3.2504	5.2195	1.844	2.4066	6.5947	4.8757	1.5627	4.5006	0.8754	3.0317	2.3441	5.1257	1.9378	4.4694	2.5629	3.9068	2.1253		4.54035	4.5631	2.0634	2.6566	3.4067	3.1264	4.2207	7.4409	2.7825	1.9065	2.1878	1.2189	2.3441	4.4694	7.2533	3.0326	5.0944	2.3448	3.783	6.8781	5.1899	5.7195
4.70692	5.3445	4.1256	2.0003	5.3445	3.313	1.1564	5.5633	3.8755	4.1881	6.7197	1.4381	4.8132	3.438	5.1257	1.3752	6.7197	1.719	4.4068	1.9065		4.70692	7.4385	2.6262	3.438	4.9382	1.8133	3.1577	6.4717	4.6584	3.0317	2.3753	3.7193	4.7819	4.1881	6.7843	3.314	5.8758	4.7834	4.0643	4.6896	6.0965	5.9383
4.87367	3.6255	2.3753	4.2193	5.5945	5.8133	3.5942	5.5633	4.1256	3.7818	4.9694	1.063	5.407	3.1567	5.0944	1.5627	4.2193	1.3752	3.5317	1.844		4.87367	3.8443	2.5324	3.0629	5.9696	3.0951	3.5641	5.6275	4.4708	1.969	3.0942	3.6255	3.9068	3.4067	6.0652	2.7825	5.0944	2.845	3.4078	4.7522	5.0335	10.251
5.04023	3.938	4.7194	4.4069	5.2195	3.0004	3.3755	5.9071	3.5942	3.938	2.6566	0.96919	4.6256	3.0942	5.8445	1.2502	6.5947	2.9067	4.7194	1.969		5.04023	6.3759	2.4699	2.4066	5.7508	3.908	3.9393	7.5659	3.6892	2.3128	2.2503	2.7504	2.2503	5.532	7.4721	1.657	4.8444	4.0331	3.4703	5.0648	7.4721	8.8137
5.20698	4.0943	4.1568	4.2193	5.282	2.9692	3.7818	2.8754	2.5316	5.7508	6.5634	1.4694	4.5944	1.9065	3.8443	2.7504	3.4067	3.2192	6.4696	1.719		5.20698	4.9069	2.1572	1.9065	4.5006	2.3761	4.9397	6.0652	3.6579	0.59383	1.7502	3.563	3.1879	3.6567	5.5338	4.0331	3.1879	3.1264	3.3765	5.0335	4.8147	6.1571
5.37372	4.6256	4.4381	3.4067	7.2197	2.5316	3.3442	3.4067	5.8758	5.9696	4.5944	1.4694	4.3131	1.6877	4.9694	1.594	8.6574	1.0001	2.8754	2.5003		5.37372	2.1878	2.5949	0.81261	6.1883	3.5328	4.1894	4.9085	3.2827	1.8753	2.4066	3.1254	2.6566	4.7506	6.6593	4.5646	4.5319	3.2827	2.7512	5.44	6.6593	8.97
5.63008	3.5317	4.2193	3.688	4.6881	4.4068	1.9065	5.2195	4.8444	3.5317	4.0631	1.2193	3.9693	3.0629	3.7505	1.5002	5.1882	1.8753	5.282	1.6877		5.63008	4.9382	2.3448	0.65634	4.0318	4.0331	2.5949	6.3779	4.1269	1.9378	1.9378	2.8754	4.1568	4.9069	5.5025	4.0643	3.938	2.4699	3.314	3.8768	4.7834	7.5323
5.79665	5.5007	3.0317	2.1878	5.2195	2.6879	3.2817	2.8441	2.5003	2.2816	5.1882	1.8133	5.282	4.3131	5.5633	2.2816	6.3134	1.8753	4.1568	1.5002		5.79665	5.657	2.6262	1.9378	4.3131	3.0639	2.0322	7.5659	2.845	1.6877	2.5316	3.6255	2.1565	5.5945	4.7522	2.5324	3.0942	2.2198	3.3453	5.7213	5.565	8.5324
5.9634	5.2195	3.6567	2.9379	5.4382	3.2192	1.7502	7.5948	3.5317	2.4691	4.3131	1.8133	4.3756	3.9693	5.6258	1.0001	4.6569	1.0939	3.8443	1.3439		5.9634	5.532	1.7195	1.0939	5.1257	3.1889	3.314	8.7227	3.2202	2.1253	3.563	3.938	6.0008	5.5007	5.6275	2.9701	5.3445	2.126	3.4391	4.7834	5.3149	4.6256
6.12997	5.7508	5.0007	3.3755	6.5947	6.0008	1.3439	4.4069	3.813	1.1877	4.7819	0.7816	4.8757	1.719	5.8758	2.1565	4.0005	2.4378	4.5319	2.8441		6.12997	2.9379	2.72	2.4066	2.9066	2.8138	1.8759	7.7222	5.9714	2.0315	2.5629	2.7816	2.5316	6.5947	6.6593	5.0335	3.688	2.8138	4.1581	6.0652	6.2216	5.532
6.29672	5.7195	5.657	1.5627	5.0319	4.4381	0.84387	4.5319	3.8755	2.0315	3.688	1.1255	4.5631	4.4381	5.657	1.5315	3.1567	2.2503	4.0005	3.1254		6.29672	4.8757	1.7508	4.7507	3.4692	3.5016	2.3135	7.6284	2.4073	2.9067	2.5003	2.2191	4.3756	4.6256	6.5029	3.0326	4.2193	3.3765	2.5011	6.0652	5.6901	6.4071
6.46328	7.3135	5.2195	2.8754	5.5633	3.1879	1.4689	3.2817	3.1567	2.2503	5.782	1.6257	3.5317	4.0631	5.157	4.3756	7.376	2.1565	2.6566	1.5627		6.46328	4.4694	2.8138	3.3755	4.8757	2.2823	1.5945	9.6606	3.6579	1.9065	2.1565	2.5941	5.0319	3.813	6.0652	3.5328	3.8755	3.3765	3.7204	6.628	5.8464	7.4073
6.63002	4.7819	4.3443	4.1568	5.8445	3.438	1.4377	4.1568	7.0947	2.6566	3.438	1.5319	4.7506	3.0004	6.2196	2.1565	2.8129	1.0626	5.0944	0.78136		6.63002	5.5945	2.0634	2.0003	5.8445	2.3135	2.845	6.2841	5.4087	0.87512	2.4066	3.688	4.5006	4.8757	5.7213	3.1889	3.6568	2.3761	3.2827	4.1269	5.5338	6.1258
6.7966	5.4382	3.0942	2.9379	7.0322	5.2195	2.0315	5.407	3.6568	2.5629	3.6255	2.0634	3.563	2.1878	7.0635	1.6252	4.2193	1.5627	4.2193	2.3441		6.7966	3.8755	2.845	2.2191	3.7818	2.8138	2.4073	8.6289	3.7517	1.1251	3.3755	3.2504	3.5005	4.6256	5.0335	2.3761	3.5005	2.7512	3.3453	5.9089	5.7526	3.9068
6.96333	5.0319	6.3134	4.6881	4.3756	2.3441	1.719	3.438	5.8133	2.094	4.9069	1.7821	5.5633	3.0629	6.0321	2.5941	5.7508	2.2816	4.4068	2.6566		6.96333	4.7819	2.7825	2.9067	5.1882	2.6887	3.2827	6.9406	5.1899	1.0626	3.0942	4.9069	2.9379	6.2821	6.2841	3.1577	4.4069	2.251	2.0009	4.9085	3.8768	5.657
7.13007	5.5633	4.2193	3.4692	6.5321	4.7506	2.5629	5.8445	3.4067	2.8754	4.9694	1.5945	5.407	2.7191	5.3757	2.0628	4.5319	1.2814	2.4691	1.7502		7.13007	3.8443	2.1572	2.4691	3.4067	2.5324	1.6883	7.222	4.2519	1.0939	2.8129	2.8754	4.8444	6.0633	7.5034	5.9714	3.688	3.314	4.7521	5.6588	5.7839	7.9073
7.38645	6.6259	3.438	3.563	3.8443	4.5006	3.2192	5.3132	4.2193	1.594	5.2507	1.4694	4.1568	3.813	5.9696	2.7504	5.4382	1.1564	6.7197	1.7502		7.38645	4.1256	2.4073	1.4064	3.1567	3.908	2.3761	8.2537	4.8772	1.1877	1.969	2.5316	2.4066	3.7505	5.3149	4.4708	2.6566	3.0014	4.0956	5.1273	5.3774	8.5949
7.55302	6.1571	5.8758	2.5316	4.5944	2.4691	2.7816	4.2818	3.5317	2.6566	5.3757	1.6257	3.5942	2.6566	4.5319	1.3127	4.8132	1.594	4.3131	2.4066		7.55302	3.938	3.5016	3.4067	2.6566	2.72	2.0947	6.8781	4.4708	0.84387	3.8755	3.1567	3.688	4.4694	4.8772	2.2823	5.9071	2.9701	4.0643	4.0956	6.5029	5.657
7.71975	2.1253	4.1568	2.9692	5.4695	3.2504	1.6877	2.2816	2.1878	3.1254	5.8758	0.90666	5.4695	3.2504	5.9696	0.62508	5.0319	1.8753	6.6884	1.3127		7.71975	4.1256	1.6257	3.1567	2.1878	4.6271	3.1889	7.0344	3.7204	2.0628	2.7816	5.0944	3.3442	4.8444	7.5659	1.8133	4.5944	2.7825	5.2836	5.1586	4.1581	5.6258
7.88633	7.5323	4.1881	2.2191	6.0633	3.2817	3.7193	2.8754	3.6567	2.7816	4.0318	1.4694	4.5319	1.844	6.6572	1.9065	4.7819	2.9379	4.063	1.5315		7.88633	4.1256	2.5637	1.6877	3.5317	3.4703	2.4073	6.6593	3.5016	2.5003	2.8441	3.4067	4.8444	5.782	6.628	3.6266	3.1567	2.72	3.8455	5.6901	6.6905	5.0319
8.05307	5.3757	4.8444	5.6258	4.7819	1.1252	1.844	5.6883	4.5319	4.9694	5.8133	1.3756	5.0632	4.5631	5.157	0.96888	9.095	2.9379	5.1882	1.4377		8.05307	3.2817	2.7512	3.0317	2.8441	3.2515	4.4395	6.159	4.4708	1.719	2.3128	4.9069	3.938	4.3756	7.1282	2.9701	4.9382	2.0634	4.8459	5.096	3.8768	7.0947
8.21963	8.6262	3.5942	1.9378	4.2818	3.1567	0.87512	4.2193	5.0632	3.688	6.7509	0.71908	4.4069	3.7193	5.6258	0.65634	3.4692	3.0942	6.4384	1.3127		8.21963	4.4694	2.251	3.2817	3.5942	4.5958	6.2528	7.3471	4.1894	0.71885	2.2816	2.7191	4.0005	3.438	7.1595	3.4078	5.157	3.8768	3.1577	4.2832	5.5025	7.4698
8.38638	9.1262	4.3131	2.7504	5.9383	5.2507	2.4378	5.1257	4.5319	2.5941	4.9069	1.5945	5.0632	2.7191	6.3134	2.1565	4.5631	2.6566	5.0319	2.2503		8.38638	3.5005	5.4087	1.844	5.6883	2.3761	4.6896	8.6602	4.502	0.93763	5.5633	3.4692	5.3445	4.1881	7.0032	3.5954	3.9693	2.6262	4.1581	3.7517	6.0027	3.5942
8.55295	8.5324	4.6256	4.1881	5.6883	2.2503	2.3441	3.5317	4.0943	4.1256	4.0318	1.0317	5.5633	3.4692	5.3132	2.5941	4.1881	1.3752	4.4381	2.5629		8.55295	4.1256	2.3448	5.1257	3.8443	3.6579	4.5333	5.2524	5.6275	2.5629	3.9068	4.0943	5.1569	4.5006	6.7531	1.3756	2.4066	2.5324	3.5328	4.377	3.8142	8.9387
8.7197	8.4387	4.0005	2.7816	4.0631	2.8441	2.4691	3.5942	3.5942	0.78136	5.8133	1.0317	3.0942	3.1567	4.5944	1.844	4.0943	2.3441	3.8443	2.094		8.7197	3.2504	2.0634	1.5002	6.1883	3.5328	3.0014	7.4096	3.8455	2.8754	4.2506	3.8755	3.9068	5.0319	7.8473	4.502	3.8443	2.9701	3.8768	4.6896	6.2216	5.6258
8.88643	8.0636	4.5319	3.2192	5.5633	2.5941	1.5627	3.1879	5.7195	2.8754	6.9385	1.188	5.0319	3.0942	7.376	1.844	3.0629	2.094	6.6884	1.4064		8.88643	4.6881	3.2202	3.1567	6.3759	3.2515	3.7204	5.7839	4.9397	1.8127	4.5631	3.7193	2.6566	3.938	6.9719	2.7825	4.3443	1.2506	5.0023	5.0648	4.4708	8.7824
9.1428	2.3753	5.157	3.1567	4.2818	3.2192	2.5941	5.8758	5.1257	3.4692	3.5942	0.84414	5.9383	1.7502	6.5321	2.0003	4.9382	1.1251	3.7818	2.6566		9.1428	4.7506	2.6575	2.3128	2.7504	4.9085	3.8768	6.9094	5.3774	1.2814	2.0628	2.094	4.9382	4.7194	6.9406	2.5011	4.4068	3.3453	3.7204	5.4087	5.5025	5.657
9.30938	4.7506	4.9382	4.4694	6.7509	1.7815	2.3753	3.563	4.6569	4.2818	3.8755	1.0004	3.5942	2.8129	5.9071	2.8754	5.9383	1.3439	4.8757	2.3441		9.30938	5.8758	2.6887	1.5002	3.1254	1.8446	2.0947	7.097	3.1889	2.1878	6.2821	3.1567	1.844	4.4068	6.2841	1.3444	3.3442	3.5328	3.4078	3.5016	5.3774	6.6884
9.47612	6.0008	3.1567	3.9068	6.9697	3.5942	2.3753	6.1571	3.938	1.6565	5.4695	1.0005	3.7505	3.8443	5.9071	3.3755	3.7818	1.7502	5.4695	1.7815		9.47612	4.5631	4.0018	2.5003	4.4381	1.8133	3.4078	5.9714	4.502	2.9066	3.7193	4.1568	3.0317	4.8757	6.0965	3.4078	4.2193	2.845	3.1889	5.5338	5.1586	14.439
9.64268	8.1261	5.407	4.7194	6.1571	3.8443	3.813	5.157	5.157	1.3752	4.2818	1.8133	4.4069	3.1254	3.9068	2.2816	3.0942	1.7815	6.8134	2.094		9.64268	3.0629	2.0634	2.9379	1.844	4.4082	1.4069	7.3471	5.0648	1.5627	5.3757	3.563	3.5942	5.0007	5.9089	3.2827	3.938	2.3761	4.4395	5.1586	5.9714	10.064
9.80943	8.0323	3.2192	5.0007	5.4695	3.2504	2.4378	5.3445	4.1568	1.719	3.1254	1.188	4.2506	5.0632	4.5319	2.1253	3.938	1.0626	3.6255	1.6252		9.80943	2.9692	3.0639	2.8441	4.4381	2.72	2.6262	7.0657	6.2841	2.2816	6.8759	1.4377	2.3441	5.407	7.5972	4.2519	4.4381	1.657	4.4082	5.9402	4.7522	6.9072
9.976	5.1257	5.0319	5.7195	6.0008	5.0007	1.9065	4.6256	3.1879	1.2189	4.3131	1.2193	4.4068	3.7193	5.8758	2.7816	4.5319	1.0939	5.4382	0.96888		9.976	4.1881	2.2823	4.4069	6.4696	3.3453	3.3765	5.6588	5.8777	1.4377	6.0946	5.1569	3.9068	5.3445	7.4409	4.8147	4.0006	2.4699	2.6887	4.5958	5.5338	9.47
10.1427	5.282	4.4694	4.5319	4.2193	0.4063	1.6252	4.9069	3.7505	3.2192	3.9693	1.1255	5.1257	3.1879	7.3135	1.0001	7.6573	1.2814	4.1881	2.4066		10.1427	7.0322	3.2827	2.2816	3.5317	2.9701	3.2827	7.4721	4.8459	1.0314	2.9692	4.4381	3.2192	5.6883	7.5659	3.5641	4.3756	3.5641	2.5637	6.2216	5.1898	4.6881
10.3093	6.8759	6.0946	4.8132	6.7197	3.7818	1.8753	4.3443	7.1885	3.9693	4.6256	1.0005	5.532	2.7816	5.6883	2.5316	2.6879	2.8441	3.7193	1.969		10.3093	4.9382	2.9076	1.6877	5.1257	4.1269	1.7821	7.6284	6.9406	1.844	5.4382	3.7193	4.5006	4.5944	5.565	4.377	5.0632	2.1885	5.4712	4.1269	5.5337	9.22
10.4761	4.5631	3.5005	5.5007	4.8757	3.5942	2.5941	3.6255	3.0942	1.7502	3.7818	0.31264	5.7508	3.5005	5.532	2.9379	4.6881	2.1878	4.3131	2.4378		10.4761	3.1879	2.9076	5.0944	4.0631	4.502	3.0326	6.8468	4.971	2.1253	4.8757	4.4381	4.2193	4.6569	6.3466	5.2836	5.1257	2.1572	3.5641	5.5025	6.9094	8.7199
10.6426	5.7508	4.6569	1.5627	6.8759	3.7818	1.8753	4.8132	5.4382	2.3753	4.1256	1.5319	4.5631	2.9692	5.9696	1.1877	5.2195	1.594	4.5631	2.3128		10.6426	4.2506	3.9705	3.1879	4.6256	3.5328	2.2198	6.0965	4.5958	2.8441	7.376	5.1257	8.0323	7.9073	5.6276	4.1581	4.3756	2.9388	6.2528	5.6901	5.7839	8.4699
10.8992	3.813	3.8443	3.7818	5.9383	1.5002	1.4064	3.1254	3.9068	3.1879	5.2507	1.1255	4.0943	3.938	5.3132	0.7501	5.0319	1.3127	3.0004	2.4691		10.8992	3.1567	2.9076	2.094	3.2504	3.1889	4.2832	5.565	3.6892	1.2502	3.0629	4.5944	4.0318	4.4694	5.3774	3.4078	2.6566	3.1264	6.3154	4.1581	4.4082	7.5323
11.0657	2.6566	5.4695	5.2195	4.9069	3.0317	2.3753	6.8759	4.8444	3.0317	3.2817	1.1568	4.2193	2.9692	5.9696	0.84387	4.8132	1.6877	4.2818	2.3753		11.0657	2.4691	1.9696	3.1254	5.8133	3.6579	2.9701	7.222	5.5338	2.8754	5.5945	4.2818	3.8443	5.532	5.3462	2.5637	5.0944	3.8768	4.0956	6.1903	4.6584	5.8758
11.2325	4.0943	3.3755	3.8443	5.3445	2.7191	2.2503	4.6569	4.5319	3.5317	4.6881	1.0942	4.0943	2.8441	5.3132	0.21878	3.1567	2.3753	5.9696	1.3439		11.2325	5.657	1.6883	2.4378	7.2197	3.2515	2.2198	5.7213	4.6584	3.0629	3.2817	4.3443	2.9379	6.8759	8.2225	2.5011	5.7508	3.6579	3.6266	5.0023	5.4712	8.8137
11.3991	6.1258	4.4069	3.9068	4.9694	3.5317	4.1881	4.3443	3.2817	4.2506	5.4695	1.3444	5.157	2.8129	6.1883	1.4377	4.8757	2.8441	5.8133	2.9067		11.3991	3.0317	4.502	3.2817	3.688	2.4699	3.2202	4.8459	3.4703	2.5629	5.5633	3.9068	3.6255	4.9382	7.0344	4.4082	4.9382	2.1885	5.0961	4.2519	6.2216	6.3446
11.5658	6.8447	3.813	4.1256	4.8444	3.813	1.6877	6.4071	5.0007	3.9068	5.0319	2.5324	5.1882	1.969	6.4696	2.1253	4.4381	2.4691	2.1565	1.6877		11.5658	2.9692	2.7512	2.9692	4.2818	3.7204	3.0014	4.2207	3.7204	3.2817	3.3755	5.3445	6.6572	6.6572	7.816	8.0662	4.4694	2.5324	3.2827	6.7218	4.1894	9.5638
11.7324	5.0632	5.8758	2.2503	6.9072	3.2192	2.6879	5.5007	3.313	1.8753	3.688	1.2506	4.5319	2.8754	5.1257	2.0315	2.2191	1.0001	5.6258	1.969		11.7324	5.6883	2.8763	2.1565	4.0631	3.2515	3.3765	5.6588	3.4078	1.7502	4.3131	3.688	4.5631	5.2195	8.1912	4.2832	5.3757	3.7204	3.5954	5.7839	7.7222	6.8134
11.8991	3.7193	4.5944	3.7505	5.407	2.1565	3.438	6.1258	3.7505	0.65634	4.0943	1.0317	3.813	3.1567	4.6881	1.7502	4.4381	1.6565	5.2195	1.6565		11.8991	4.4381	3.2515	3.313	3.563	3.3765	2.4073	7.3471	3.5328	2.1878	5.0944	4.8132	5.5633	6.7509	7.9098	5.44	3.6255	2.9076	4.5646	5.3462	3.2827	12.345
12.0657	7.9386	5.1257	1.4689	4.2818	3.3442	3.4067	2.9379	4.9694	2.1878	4.4381	1.7508	4.9382	1.5002	5.6258	1.1252	3.9693	1.3752	3.0004	1.6252		12.0657	4.5319	2.2823	3.2504	5.9383	4.0643	3.7204	6.3466	3.8142	2.5941	5.3445	3.438	3.438	6.5009	7.4721	3.4078	3.4067	2.8138	5.5963	4.502	5.7213	6.4696
12.2324	5.3132	4.4381	5.282	4.7507	5.1882	1.3752	5.4382	4.6881	1.719	5.4382	0.7816	4.5319	2.6879	4.9382	1.1251	4.6569	2.2503	5.7195	2.3441		12.2324	2.8129	3.9393	3.9693	6.3134	2.5011	4.1581	7.3158	3.1264	0.87512	4.7194	5.282	5.407	5.6883	7.816	3.908	3.4692	1.7821	5.3149	5.4087	4.5333	9.3763
12.3992	7.376	3.9693	3.5005	4.7819	3.2504	2.9379	4.8757	4.9382	3.438	5.657	1.657	4.7194	3.6255	5.1882	0.96889	3.8755	1.1251	5.7195	1.5627		12.3992	4.5319	2.9388	5.4382	3.5317	2.6262	2.4699	6.2216	3.9705	1.5315	5.4695	4.0005	4.6881	4.5631	6.8156	3.6266	4.1881	2.1885	3.5641	5.44	4.1894	12.814
12.6555	5.5633	4.2506	2.1878	7.251	2.5941	2.1565	4.9694	3.688	1.594	4.4381	1.2818	4.7819	5.0007	7.001	1.3439	6.2196	1.5315	6.1258	1.5315		12.6555	5.9696	2.7825	4.6569	4.9694	4.3145	2.5637	6.628	3.7517	0.59383	5.0632	3.813	3.313	4.9069	6.0652	4.7209	4.9694	1.5945	4.1581	5.8151	5.4087	8.0011
12.8221	2.4691	3.8443	2.8441	5.0632	1.3439	3.1567	6.5947	3.938	3.2192	7.3448	1.1568	4.8132	3.5942	6.6884	1.9378	3.4692	1.3752	11,158*	1.6877		12.8221	3.5317	3.4703	3.688	4.5944	3.6579	3.7204	6.5967	4.2519	2.7504	4.9069	4.0005	3.563	4.4694	6.6905	2.5637	2.8441	2.4386	3.8142	5.9402	5.4712	14.846
12.9888	8.5324	5.0319	2.9379	5.0319	1.8753	2.4378	6.0946	4.2193	0.46881	4.5631	1.0942	4.2506	2.5316	6.0946	0.56257	5.9696	1.5627	4.4381	1.2814		12.9888	3.313	3.3765	2.9379	5.0319	2.7825	3.314	8.5664	3.314	1.0001	6.7197	2.8754	4.1256	5.5007	5.6901	3.3765	5.3132	3.5016	3.8455	5.565	5.44	6.8134
13.1554	5.407	4.6881	5.5007	5.3132	1.9378	2.4691	5.9071	3.2817	3.5942	3.9693	1.7508	4.9694	4.2818	5.782	2.0628	5.407	1.3752	7.9698	2.4691		13.1554	4.9694	2.2198	2.3753	3.438	4.7834	2.9701	8.5038	5.5025	0.46881	4.0943	3.3442	4.1256	3.813	7.5659	4.9085	4.5944	1.5319	3.0951	5.6901	3.5641	8.4699
13.3222	5.6258	4.1256	3.4067	6.5321	4.9069	2.8754	4.6569	3.1567	5.2195	5.2507	1.2193	3.313	2.8129	5.3757	2.5316	4.6881	1.5002	5.0007	1.0939		13.3222	4.8132	2.3761	4.1568	6.4071	4.4395	1.6883	8.2537	6.5655	2.5003	4.8132	5.5007	5.532	5.2507	7.1282	4.3145	2.9066	2.9701	3.3765	4.6584	6.1903	9.7513
13.4887	5.3132	2.9692	3.688	5.3445	1.3439	1.8127	4.9694	4.0631	3.813	4.4381	1.5007	5.3445	3.0629	5.0632	1.969	3.0317	1.0314	3.7193	2.4378		13.4887	4.1256	2.8138	4.6256	5.3445	3.783	2.0009	5.8464	4.0331	2.1565	5.5945	4.3443	2.4378	4.1256	7.3783	3.0326	2.5941	2.5637	3.5954	5.8151	3.9393	11.064
13.6555	5.5945	4.8757	4.5006	6.3759	2.7504	2.8441	5.2195	3.563	3.313	6.2196	1.188	4.7506	2.8441	5.9383	2.2191	3.688	1.4689	6.0633	2.0003		13.6555	5.8445	3.2515	2.6254	6.7822	5.0023	2.0634	7.5034	4.0956	1.3127	5.2507	2.9379	4.3443	4.8132	6.5967	4.4082	4.6881	1.9696	5.3149	5.6275	5.44	11.502
13.822	5.1882	5.8445	4.7507	4.0005	1.4377	1.5315	5.2507	5.7195	5.1882	6.7197	1.6257	2.7504	3.2817	6.4071	1.1251	3.2817	1.3752	5.9696	2.1878		13.822	4.9382	3.5328	4.1568	5.2507	5.1586	3.0951	9.5668	5.7839	2.4691	4.6881	3.7818	2.7816	3.0942	8.285	7.6284	4.7506	3.2202	2.6575	5.7213	5.5025	7.5635
13.9888	6.8134	4.6881	4.4381	7.9698	3.4692	2.7191	5.407	5.9071	3.688	6.8447	1.4069	5.4695	2.9692	5.0632	1.5627	5.0319	2.8441	5.407	2.1253		13.9888	3.2817	2.8763	4.0318	4.8444	5.2211	1.4382	8.5351	5.0335	2.1878	4.5319	3.8755	5.8758	5.6258	7.1282	3.2515	3.688	2.9076	4.5958	4.3145	5.2211	10.314
14.1554	4.1881	5.157	2.5003	6.4071	1.9378	2.6566	5.9383	4.3443	5.4382	5.7508	1.1255	5.5008	3.2192	5.9383	2.8129	7.6886	0.93763	5.7195	3.938		14.1554	4.9382	2.5637	3.0004	4.0631	5.44	1.5632	5.2836	3.4078	1.9065	5.1257	4.6569	3.0004	5.2507	10.473	3.7517	3.5317	1.8758	3.0951	4.1269	4.2832	7.4073
14.4119	5.782	4.7819	2.3441	5.407	3.1254	1.594	6.5634	3.438	3.4692	3.5317	1.7195	4.2193	2.5629	5.4695	3.8443	3.2504	2.2503	5.657	1.3752		14.4119	3.438	2.2198	2.1878	4.2818	3.2827	2.9701	6.5967	4.6271	2.0315	5.0944	4.9069	4.2818	4.7819	5.1586	3.2827	3.938	3.3453	4.2207	4.4708	2.72	5.6883
14.5785	3.8755	5.6883	4.6881	6.2509	2.4066	4.5944	4.2193	2.5629	3.4692	3.5317	1.9696	3.813	3.813	6.4071	0.7501	3.9693	2.4378	4.0631	2.5003		14.5785	3.5942	3.2202	3.3755	3.5942	5.7839	1.8758	6.6593	5.2211	0.90638	6.3759	6.7822	3.8755	4.4694	6.7218	4.7209	3.6255	3.5641	4.7834	3.8142	4.8459	8.7825
14.7452	3.1879	5.1882	2.5941	6.0633	2.1253	4.1881	5.5945	3.813	4.6569	5.3757	1.3131	5.0944	4.4068	7.5948	2.0315	5.4695	1.3439	7.3448	2.5316		14.7452	4.0006	1.9696	4.3443	4.4694	4.377	2.1885	8.8165	4.0643	2.0628	6.1571	6.4696	4.5319	4.5944	6.3154	4.971	2.9066	1.7821	4.1269	4.1894	5.8777	7.8136
14.9118	4.5319	4.0005	3.938	5.4695	1.9065	2.8129	5.6883	3.2504	4.7194	4.7819	1.9384	4.5319	3.9693	5.157	0.71885	4.5944	2.0628	5.157	2.0315		14.9118	4.5631	2.4073	3.1879	3.3442	4.7209	2.5011	7.0657	4.5958	3.5005	3.5005	5.7195	6.2509	4.3756	7.4409	3.1889	3.2192	3.6579	4.8147	3.2827	4.2519	8.0636
15.0785	6.5009	4.1256	2.7191	5.532	2.5316	3.8443	6.9697	3.438	5.0944	4.0943	1.6883	3.7818	4.0943	6.3759	1.6252	4.2506	1.0939	5.1257	2.1253		15.0785	3.9693	1.7195	5.3757	6.7509	5.7526	1.8133	7.0344	4.971	1.0314	7.7198	3.813	5.7195	4.5631	10.255	4.0018	3.438	1.9696	4.5333	4.6584	5.2836	15.627
15.2451	6.5947	5.0944	3.2504	5.7508	4.4694	4.4069	3.9068	4.1256	4.4069	5.7195	0.90666	2.7816	1.3752	7.626	2.7504	4.9069	1.8127	4.7506	3.0629		15.2451	4.2506	4.377	3.9693	3.8755	3.1889	6.2528	6.6905	3.6266	2.7504	5.0632	4.6256	5.7508	4.8132	7.1282	4.2519	3.0004	2.1572	4.971	3.2202	4.7834	11.47
15.4118	8.3136	5.0319	6.7197	6.6572	1.3439	2.0003	5.532	3.8443	2.7191	8.6574	1.6257	4.2193	3.9068	8.9387	2.5316	4.4069	1.6565	5.1882	1.7815		15.4118	3.7818	3.8455	3.4067	5.7195	2.845	3.5328	9.3792	3.908	1.1564	4.8132	3.7505	3.7818	4.6569	6.5029	3.783	4.4694	2.8763	4.6896	5.44	4.2519	15.315
15.5784	4.5319	2.9379	5.9696	5.282	2.5003	3.8443	5.4382	4.3443	2.4378	6.4071	2.0634	3.813	3.5317	6.9072	2.1565	2.5941	1.7502	4.9382	2.7504		15.5784	3.3755	3.908	3.438	3.6568	4.1894	2.6262	6.8781	4.9397	1.7502	2.8441	5.2507	6.1883	4.3443	8.9103	6.3779	3.8755	1.5945	3.4703	3.3453	4.502	10.001
15.7451	4.2506	3.8755	3.7505	7.0635	3.3442	2.9692	4.3756	2.8129	3.938	5.9696	2.5324	4.5631	4.4068	6.7197	4.1568	3.5005	2.3441	5.5633	2.3128		15.7451	3.7505	2.6262	2.1253	4.0005	3.1577	2.1885	9.2854	3.4078	2.094	6.4071	3.1879	5.8445	5.1882	7.3471	5.9402	2.0628	1.6883	5.1586	5.3462	4.9085	9.5951
15.9119	5.5008	5.4382	3.3442	5.4382	1.7502	2.7191	5.1882	5.282	2.9692	4.6256	1.0942	5.8133	5.282	5.407	2.3441	4.8757	2.1253	7.6573	2.4066		15.9119	2.6879	3.1577	3.5942	3.8755	5.0023	2.6262	8.1599	3.2515	2.6879	6.1258	5.782	4.5006	5.1257	7.6597	4.0643	2.094	2.126	5.1899	4.7522	4.1894	7.626
16.1682	4.7194	4.7507	3.4067	5.3757	2.0003	2.1878	5.2195	3.3755	3.1567	4.5944	1.3131	6.1883	3.9068	7.001	2.7816	7.5948	2.3441	7.6573	1.844		16.1682	3.0629	2.8138	1.6252	4.1881	2.3135	2.4073	7.3471	3.9705	2.8129	4.3443	4.9069	2.6566	6.2821	6.5655	5.0961	2.6566	2.3135	4.1269	4.2832	4.3145	14.564
16.3348	7.126	4.7819	4.8444	6.9697	2.094	3.1567	5.9383	3.3442	4.7506	5.7195	1.5007	4.6881	2.8129	5.3445	1.969	6.4384	2.3441	7.2822	1.594		16.3348	1.6877	2.251	3.563	4.3131	4.4708	2.1572	8.9728	3.3765	1.7815	5.0944	2.6254	4.0631	5.657	6.2841	2.6887	1.5002	2.0009	3.6266	4.7209	6.0027	9.9701
16.5016	6.5321	4.0005	3.9068	5.5945	2.5629	3.0629	6.5009	3.9693	4.0318	5.8133	1.4069	4.9069	3.0629	4.4381	2.0628	3.813	2.4066	7.8761	3.0629		16.5016	2.0003	3.7517	3.938	4.3756	3.9393	2.6262	8.3788	3.6579	0.90637	4.2818	4.9694	6.0008	4.5944	7.2845	2.5011	3.3755	2.6575	5.2836	6.5342	6.034	12.783
16.6681	5.657	5.8758	5.3132	7.0947	2.1565	1.6565	7.5323	3.5005	2.8441	4.2818	1.4694	4.1568	3.0004	6.1258	2.1565	6.0633	2.4066	8.0636	2.3441		16.6681	3.2192	2.4386	2.5316	4.6569	5.4712	1.657	6.5655	3.7517	2.8129	5.282	5.2507	3.9068	6.5009	7.5347	4.2832	2.1253	3.7517	3.6892	5.1273	3.9705	9.3763
16.8349	7.2197	4.6881	3.8755	7.9386	5.6258	5.4382	5.5008	3.4067	3.0004	5.782	0.81287	4.2193	4.8757	8.5012	1.7815	5.5007	1.9378	7.501	2.0628		16.8349	3.563	3.783	3.5005	4.8132	4.971	1.4069	8.2225	3.6892	2.2503	7.7198	2.5316	4.3443	6.3134	7.3158	3.3453	2.6879	1.9696	4.7521	4.9085	5.8151	8.1261
17.0014	6.5009	5.2507	5.5633	6.3759	2.1878	2.4066	6.4071	3.813	3.438	4.4068	1.4069	5.1882	3.3755	7.3135	2.0003	3.5942	1.9378	6.7197	2.2191		17.0014	2.3441	2.4386	2.6254	4.0943	3.2202	1.6883	8.5976	3.9705	2.4378	5.532	3.9693	4.9382	4.8444	5.1899	6.034	5.2507	3.4078	3.0639	4.7209	6.628	11.064
17.1682	5.282	4.2506	4.3131	6.1258	3.3755	4.3131	5.5633	4.5319	3.3442	5.532	1.0317	6.5947	3.3755	6.8447	3.1254	4.4381	1.2189	5.6883	2.1878		17.1682	4.9694	3.0326	4.1256	3.5317	4.2519	2.845	6.6905	3.5016	3.4692	4.7506	3.1254	7.001	4.3756	8.4726	3.9705	4.1568	2.5011	7.4721	3.7517	5.4712	10.376
17.3347	5.1882	5.5007	3.8443	4.2193	2.7504	6.2509	5.7195	3.4692	4.2818	6.0633	1.0004	6.4071	2.1878	6.2509	1.719	5.9696	1.594	5.4382	1.1564		17.3347	3.8755	3.0951	2.9379	3.4067	4.6584	2.0947	7.097	5.8777	1.3752	4.6881	2.6879	5.7508	7.0322	7.4721	5.44	3.0317	3.2827	4.2832	4.1894	5.5338	13.596
17.5015	6.4696	3.4692	5.3132	7.6573	0.87512	2.0003	4.1568	3.438	4.9382	4.5631	1.8133	4.8444	3.1567	7.0947	2.7816	5.3757	1.969	6.0633	2.0003		17.5015	2.1565	3.9393	3.8755	4.2193	3.3765	1.4694	7.0657	3.2515	2.5003	5.2507	4.0005	2.7191	4.8132	5.7839	4.5646	3.6255	4.0331	5.2524	4.1269	4.971	8.6262
17.6681	6.8447	4.3756	2.8754	6.6572	2.2503	7.4698	6.3446	2.5629	5.782	5.6258	1.657	4.8444	4.5631	5.6883	2.3128	6.6572	1.5315	4.6256	1.9065		17.6681	2.3441	4.0956	3.8443	4.7506	4.4082	3.0326	11.505	3.8768	1.3439	6.2509	6.3759	4.5319	4.9069	6.034	3.1577	2.9379	2.3761	7.5034	5.3462	5.9715	9.6263
17.9246	7.3135	5.157	3.2504	4.6881	2.5316	4.3131	4.5944	2.6566	3.438	5.9696	1.5632	4.7819	2.4691	6.8447	3.2817	8.5012	1.9378	7.6573	2.4066		17.9246	2.9379	4.502	5.0944	2.5003	6.0652	1.6257	7.6284	4.4395	3.9068	4.4694	3.8755	5.9383	5.5945	7.4721	2.9076	1.719	1.657	4.971	3.9705	6.159	7.3135
18.0912	5.1257	4.9382	5.657	5.657	1.0001	6.7197	3.938	2.3753	4.2818	5.1882	1.4069	4.7507	3.438	7.1885	1.469	7.2822	2.0003	5.2195	2.3441		18.0912	3.3442	3.5328	3.0004	3.5942	5.3774	2.1572	5.5025	3.2827	2.9379	4.9382	5.0632	6.6572	5.532	8.2225	2.3448	2.094	2.2823	5.2211	5.9714	6.6593	12.064
18.2579	4.8444	3.813	4.1568	5.8758	4.2193	5.6258	5.282	3.5317	5.6258	6.0633	1.5319	4.2818	3.4067	5.5633	0.96888	3.1879	2.2816	6.0633	1.719		18.2579	2.4378	3.1577	2.3128	3.563	3.908	1.8133	9.5668	3.6892	2.9379	4.0318	4.9694	6.7509	4.9382	5.7526	5.3149	4.1256	1.9696	3.9393	4.1894	6.4717	16.002
18.4245	4.6881	4.0943	3.9068	4.7507	4.1256	6.0321	5.2195	4.2193	3.5942	6.9385	1.7195	4.3756	2.6879	4.7819	2.7191	4.9382	3.6567	5.9071	1.2502		18.4245	2.1253	3.9393	4.0006	3.813	4.377	4.1581	6.5967	5.8777	2.5003	5.0944	6.6259	5.0319	6.5947	7.4721	3.7204	2.8754	2.0947	7.6285	6.0027	5.8151	7.7198
18.5912	7.8136	4.2506	2.2503	6.0946	4.0943	6.0321	5.0007	2.6254	3.1254	6.9697	1.1568	4.2506	3.1879	4.4694	2.5628	4.8444	1.8753	4.9069	0.84386		18.5912	4.1881	3.3765	2.0315	6.0008	5.0023	3.6892	8.1912	4.1581	2.6879	5.5008	3.7193	4.7819	5.657	6.1903	4.6584	3.4067	2.0634	4.7209	4.5646	7.5034	6.6884
18.7578	9.095	3.938	4.2506	4.9382	3.563	4.9382	6.1883	4.3131	2.1565	4.4381	1.4694	4.6256	3.0629	5.2195	2.1565	4.1881	2.9067	6.6884	2.0003		18.7578	2.5316	4.0331	4.2193	5.3757	4.9085	3.4703	6.0652	3.7517	0.96888	5.0632	4.3443	6.2821	5.0319	6.1278	4.1581	2.5316	3.1264	6.1278	3.9393	5.5338	10.22
18.9245	4.7507	5.3757	5.5945	6.2196	3.0004	4.2193	4.2506	5.4695	4.4381	5.4695	1.3444	4.4381	4.0005	7.8448	0.90637	8.0011	2.3753	7.126	2.7816		18.9245	2.4066	3.1889	3.5317	3.938	3.9393	2.7825	7.0032	5.5025	1.719	6.8447	3.2817	5.3132	4.5944	6.5029	3.5641	3.4067	2.8138	5.0335	4.971	4.502	12.283
19.0911	4.9069	3.8755	5.8758	6.8759	2.4066	6.9385	4.8132	3.2192	4.5006	3.7818	1.2506	4.3756	3.6255	6.5947	2.6254	8.6262	2.3441	5.2195	1.469		19.0911	3.0317	3.5328	2.9066	4.4694	5.8777	4.4082	8.3163	5.2211	3.9068	6.1883	3.8443	6.2821	5.0944	6.9719	4.1894	2.7504	2.6575	4.7834	5.3149	4.6271	11.627
19.2579	7.8761	5.2507	4.1881	5.0632	3.688	4.8444	4.4694	2.3128	3.5942	4.5631	1.5945	4.7507	3.813	6.0633	2.2503	4.5944	1.8127	5.9696	1.6565		19.2579	4.7194	3.5328	4.6256	3.4692	4.7209	2.8138	8.1287	3.2827	2.6566	5.0007	5.1882	7.6573	4.3131	7.5972	5.7839	2.0003	3.7517	5.1898	4.1894	5.9089	12.939
19.4246	5.8445	4.7194	3.4692	3.8443	4.0943	5.5945	5.7195	3.2817	3.8443	4.8757	2.3448	4.5631	2.8129	5.0007	4.0943	4.8132	3.3755	6.8759	1.3127		19.4246	4.1568	2.4699	3.7193	6.2196	3.6892	4.0643	9.5981	3.2827	2.5316	7.1885	3.813	6.8759	5.407	6.8781	4.6896	3.0317	2.3448	5.1273	5.6901	6.4092	6.8134
19.6809	7.9386	4.4069	4.4694	8.1261	1.5002	5.5008	5.3757	3.1879	3.7193	5.532	1.7821	5.2195	2.8754	4.9694	2.2191	3.688	3.3442	7.5635	2.0315		19.6809	2.6879	2.4073	3.563	1.8753	5.1273	4.0956	7.7535	2.7512	4.3131	5.9383	3.6568	3.313	4.3756	5.7526	4.3145	3.4692	2.72	4.1581	4.1894	4.6584	9.2513
19.8475	4.9382	3.813	3.938	5.0632	1.4377	4.4694	3.0629	3.6567	3.938	6.0008	1.1568	4.5944	4.2818	6.0946	1.9065	4.8444	2.5316	4.9382	2.2816		19.8475	3.9068	3.2202	3.3755	3.3442	6.628	3.2515	9.5668	4.0018	3.2192	4.5319	3.8755	5.532	4.7819	7.222	4.0018	4.9382	3.1889	4.4395	5.0335	3.314	8.3761
20.0143	4.0631	3.1254	3.938	3.7193	3.2817	8.2824	3.3442	3.5317	4.0005	4.8757	1.0317	4.2193	5.0007	7.001	1.0001	3.2192	2.9067	3.813	2.0003		20.0143	3.0629	3.0639	4.1256	2.6879	3.2202	4.8147	7.0344	4.502	3.0942	6.7197	2.8129	4.7819	5.7508	6.8468	3.7517	2.8441	2.0322	4.1269	4.1894	5.6901	11.752
20.1808	7.2197	4.7819	3.4692	4.9694	0.96888	4.5006	4.0943	3.2504	3.938	5.1257	2.1885	3.9068	4.5319	5.2195	2.8129	7.6573	1.5002	3.5005	1.2502		20.1808	3.0629	3.2202	4.1256	4.5631	3.5016	3.783	7.6285	4.7834	2.4378	6.2821	3.7505	7.2197	4.3443	6.6905	3.8142	3.813	1.5632	5.0023	6.0652	6.159	8.4699
20.3476	7.626	5.8445	4.5006	3.8755	2.2191	6.5947	3.8443	4.1568	4.3756	6.3446	2.5637	4.4068	4.1881	5.3445	1.6252	4.5944	1.5627	5.5008	0.4063		20.3476	4.0318	2.6887	3.8443	3.5317	3.6892	3.3765	7.5034	2.4073	1.8753	5.9696	4.4381	3.1567	5.0944	6.2841	7.9098	3.0942	3.4703	5.9715	4.7521	5.5338	5.782
20.5142	10.564	5.9696	4.1881	3.3442	3.7193	4.9382	4.4694	3.6567	3.1567	5.0632	1.4381	3.8755	3.5317	5.0319	2.3128	7.2822	2.1565	15,471*	1.4064		20.5142	2.4378	2.8138	4.4381	4.6881	6.034	3.8455	8.3475	3.6266	2.5941	4.8444	5.0632	7.1885	5.2507	7.0344	5.2211	5.5008	2.251	3.2515	3.5954	5.3462	10.97
20.6809	7.4385	5.782	4.9694	4.1568	1.594	4.7507	4.3756	2.5003	5.5633	6.0008	1.8758	5.5007	3.7505	6.5947	1.5002	6.2196	2.8754	8.9075	3.313		20.6809	1.8753	2.7825	3.0942	5.5633	4.8147	2.7512	8.285	3.8142	3.4067	6.8447	4.7819	5.657	5.5633	5.7526	3.1577	4.3443	3.1577	3.2202	5.0335	5.4712	7.4073
20.8475	7.8761	4.2818	5.7195	4.3756	1.6877	4.7506	4.1568	3.5005	5.0007	7.626	1.9384	7.126	3.8755	5.6258	1.0626	6.8447	1.8753	6.4384	2.0628		20.8475	2.3753	2.2198	2.4066	4.1256	6.0965	5.3149	7.4409	3.908	3.4692	6.4071	4.4694	5.4695	5.7195	7.0032	4.3457	4.8444	2.2198	3.3765	3.0639	6.034	7.126
21.0142	5.8133	4.5944	4.0318	4.8757	1.469	4.7194	4.8132	3.3442	4.5631	6.8447	1.5632	4.9382	4.1256	6.5321	2.8441	6.3134	1.5627	7.4073	1.719		21.0142	4.6569	3.0639	5.0944	3.8443	5.1586	3.5954	7.5347	3.6579	2.4378	5.532	4.0631	2.7504	5.2507	6.5029	2.9388	5.3757	2.9076	1.7508	4.5333	5.5025	8.3761
21.1808	6.3446	6.2196	6.2821	4.9069	3.0317	8.0011	3.688	2.2191	4.2818	3.8755	1.0317	5.8758	4.7194	6.3759	1.6565	5.4382	2.5941	4.0318	1.5002		21.1808	4.6569	2.9076	3.5942	5.4695	3.6892	3.7517	7.6285	5.6588	3.7818	5.5007	3.6255	5.2195	6.4696	8.1287	7.7535	6.0946	3.4078	4.7521	6.3154	6.034	6.4696
21.4373	9.8138	3.5942	2.7816	4.5319	2.3441	4.2193	3.5942	3.0317	3.688	5.0319	1.188	4.9069	5.0007	7.6885	2.5941	4.9069	1.3752	5.1882	2.9692		21.4373	3.2192	3.4703	2.5316	4.6569	4.8147	2.6887	6.2216	4.7209	2.6566	3.5317	5.0944	5.2507	6.6884	7.0032	3.9393	3.5005		5.44	4.1269	5.6275	12.783
21.6039	4.8757	3.7505	5.0944	3.9693	2.1253	7.376	4.7506	3.0004	4.5631	7.7511	1.5007	4.1881	3.3755	6.7822	2.4066	5.6883	2.2503	6.9697	2.094		21.6039	4.3756	3.3765	1.594	4.2193	4.3145	3.2515	6.4404	3.1577	2.5316	5.532	6.4071	5.0944	4.5319	6.4404	7.097	3.0004	2.5949	4.8147	5.5337	3.2515	10.939
21.7706	3.938	3.9693	5.2507	4.6569	2.2191	6.1258	4.5631	3.3442	3.6568	8.0011	1.9384	5.6258	4.0631	8.0011	4.5319	4.0318	1.969	5.2507	1.7815		21.7706	4.7819	3.2827	4.7194	6.1258	3.4078	3.1889	6.9406	4.1894	1.1564	6.8134	5.2195	4.8757	5.0007	5.9715	4.0018	3.6255	2.4073	5.5963	4.2519	5.0648	9.5013
21.9372	6.5321	5.8445	4.5944	4.3131	2.2191	4.9382	4.2818	3.313	1.844	7.9386	1.2818	5.7508	2.4378	6.5321	1.844	4.3756	2.2503	4.4694	1.3127		21.9372	3.8755	2.845	1.7502	3.9693	2.6575	4.4708	9.7544	2.7512	3.0317	8.1574	4.4694	5.1882	5.1257	7.222	5.1586	5.1569	2.3135	3.7517	4.8459	4.4395	10.064
22.1039	8.7199	5.0632	3.2192	4.2818	2.4691	6.6572	4.2818	3.563	3.0629	5.0632	1.5632	5.4382	3.7505	7.251	1.5627	4.0005	2.5316	7.6573	1.9065		22.1039	2.7816	3.4703	2.3753	5.3445	3.9705	3.5641	6.8781	3.9705	1.0939	6.8134	4.5631	5.6258	4.5006	5.8777	5.0961	4.8757	2.0322	5.1898	4.7834	6.9406	7.7511
22.2705	6.6884	3.6568	4.5319	5.657	1.594	5.1882	3.9068	2.4066	5.0632	8.6262	1.4381	5.1882	3.5317	9.5951	1.6877	4.9382	1.2502	4.5944	1.8127		22.2705	3.8755	4.7209		5.7508	3.908	4.4082	6.0027	3.8142	2.2191	6.1571	3.9693	3.7193	5.0319	5.7526	7.816	5.0319	3.2202	4.0018	3.4391	4.0331	9.5951
22.4372	9.1262	5.3132	4.5006	3.438	2.4378	4.8132	4.5319	3.8755	3.2817	5.4695	1.6883	4.9382	2.8441	5.782	3.2192	6.1883	2.1565	4.3443	1.4377		22.4372	3.4692	3.5641	4.1256	5.5945	3.6579	4.3457	5.5025	2.9076	2.2191	5.282	4.0631	4.7194	4.0631	6.5655	7.9724	3.8443	3.2827	5.0961	3.908	4.8147	8.845
22.6038	5.7195	4.3443	2.9067	4.9069	1.1877	5.0007	5.4695	3.5005	3.9068	7.1885	1.2818	5.2195	3.688	8.1261	3.438	5.0632	1.7502	4.2818	1.3439		22.6038	3.0317	3.5016	3.1254	7.0947	4.9085	2.8763	6.159	2.5637	3.438	5.532	5.6258	5.4695	5.3132	6.8156	5.5963	4.2193	2.126	1.4694	4.6896	6.2216	9.0325
22.7706	5.8445	5.9071	3.2817	3.9068	2.6254	4.5944	3.438	2.4066	5.0944	7.001	1.9384	4.6881	3.7818	6.1258	3.0317	5.0632	1.5627	3.5005	1.3127		22.7706	1.9378	4.6271	0.81261	3.4692	5.0335	3.6266	6.3154	4.6271	1.6877	7.7198	4.2193	3.7193	4.5006	6.7218	3.5641	4.1881	3.4078	4.0331	5.3149	4.4708	5.6258
22.9373	7.501	4.6569	4.1881	6.6884	1.2814	2.2191	3.2192	2.3128	4.0943	5.8133	1.9384	4.6881	3.5942	6.7822	1.7815	6.9072	1.4064	3.4692	1.7815		22.9373	3.4692	4.8459	4.7506	5.2507	4.7209	3.0014	9.2229	5.0961	3.438	4.2818	3.2192	4.9069	6.1258	5.8151	6.1903	5.532	2.4699	3.0952	5.5025	4.5958	7.7823
23.1937	6.9385	3.6255	5.3445	3.938	2.0628	3.938	3.7505	3.0942	3.0317	6.6259	1.5632	4.1881	4.0631	4.8444	2.5003	3.1879	1.6877	3.9693	1.0314		23.1937	4.3443	3.4391	5.6258	5.5633	4.1581	3.908	8.3788	5.1273	2.2503	4.7819	5.5945	4.7507	4.9382	7.2845	5.7839	3.563	2.3135	3.9393	4.0018	5.7839	8.7512
23.3603	5.1882	4.4381	3.0942	3.7818	2.3753	5.2507	5.8758	2.2816	4.2818	6.2509	1.5945	4.2506	4.4381	6.8134	2.8754	4.5631	3.1254	4.0318	1.7815		23.3603	4.6256	3.1889		6.0946	5.1273	3.8142	8.0349	4.0018	4.7819	5.3132	5.3132	4.5631	5.7508	6.0027	3.908	3.5317	2.1885	3.8455	4.502	3.9393	8.4387
23.527	4.8444	3.8755	3.6255	4.7194	2.4378	4.6881	4.9069	2.9066	3.8755	6.6572	1.4069	2.5941	2.3128	8.0323	4.0943	2.4066	1.5315	3.7818	1.7815		23.527	5.9383	4.4395	3.1254	4.2818	4.1269	6.628	7.9098	4.2207	1.844	4.9069	6.7509	5.407	3.688	6.7218	5.1899	4.0005	1.7821	2.845	6.6593	4.9085	6.5947
23.6936	4.5006	4.5006	3.6567	4.8757	4.0943	3.563	4.1881	3.0004	4.0006	7.2197	1.6257	4.8444	4.5944	4.0318	3.8755	7.2822	2.9379	6.8759	1.1251		23.6936	3.313	3.5016	4.6256	5.2195	5.8151	2.72	8.285	3.8768	2.094	7.3448	3.313	5.282	4.5319	7.5347	2.9076	3.2192	2.9076	2.9388	6.034	6.2216	5.9383
23.8603	7.4385	4.9694	4.0943	5.3757	2.6566	2.5941	3.9068	2.8754	4.5319	6.2196	1.9071	5.3445	4.4068	7.6885	3.688	3.3755	3.6255	8.2511	1.2814		23.8603	4.1256	3.5328	4.5944	5.5945	3.6266	4.2519	7.6597	4.7209	3.4067	5.0007	2.2816	5.157	4.6881	6.628	3.9393	3.938	2.1572	2.845	5.6588	5.44	11.002
24.0269	5.3132	4.9069	2.6254	4.0005	1.8127	6.1883	4.5319	3.6568	3.6567	6.2509	1.063	4.8132	4.7506	7.0947	2.4378	6.6572	1.719	5.8758	1.0001		24.0269	3.2817	2.72		5.6258	4.9085	3.4078	8.8478	5.1899	2.9066	7.251	5.407	3.0942	4.8757	7.9411	6.8781	3.7818	2.5011	3.6266	5.9402	3.9393	9.9389
24.1936	6.2196	4.8444	5.2507	5.407	1.6877	4.7194	4.5319	2.8754	3.9693	5.3757	1.5632	5.0632	4.9069	8.2824	1.9378	8.1886	1.6252	7.0322	1.7502		24.1936	2.4691	3.8768	5.0007	5.5945	3.6892	3.2827	6.9719	4.4082	0.90638	4.8132	6.0008	6.5321	5.8758	6.9406	4.2519	4.4069	1.8758	4.9085	4.7209	5.0648	8.7512
24.3602	5.5945	4.5631	2.6254	5.8758	3.1879	6.1258	3.4692	3.7818	4.1256	5.0007	1.2193	5.0632	3.2817	7.2197	2.094	4.0318	1.6252	6.3446	0.40631		24.3602	4.0631	4.1581	3.938	7.7198	4.0018	3.4703	7.9724	4.0018	3.813	5.8758	4.2193	4.8132	5.0632	6.3154	4.4708	5.3445	2.3761	5.6901	3.0326	6.2528	9.6263
24.5269	6.9072	4.5006	3.2817	3.8755	1.6877	4.1256	2.7816	1.9065	2.7816	5.3445	1.6883	4.3131	3.8755	2.3753	2.2816	5.4382	1.2814	4.8444	1.5002		24.5269	5.8758	4.3145	4.1568	3.438	5.2211	5.5338	7.8473	5.2836	1.2814	4.7194	3.1567	4.7507	4.8132	6.9719	2.845	3.4692	2.8763	5.0335	5.2524	5.8151	8.0323
24.6935	6.1571	4.6256	2.8129	4.4694	2.5629	4.8757	4.9694	1.9378	4.3131	4.5631	1.2818	3.563	3.938	4.4694	4.3443	4.0006	2.8441	3.6255	1.9378		24.6935	2.9692	3.5328	4.3443	4.5631	4.4395	4.0331	7.3783	2.6262	2.5003	7.2197	3.3442	3.7818	5.3132	6.1278	3.0951	5.532	2.1885	5.5963	4.6584	4.502	8.0949
24.95	9.3763	6.1571	3.313	5.2195	1.6877	3.3442	4.0943	3.3442	5.3445	5.7195	1.7821	3.4067	2.6566	6.1571	2.3128	3.813	2.8441	7.3448	1.4689		24.95	3.6255	2.2823	3.5317	5.7508	4.1581	4.7834	6.6593	4.502	2.4066	6.8447	4.9069	3.8443	5.3132	6.034	6.2841	4.5944	2.845	5.9402	3.0639	6.4717	6.2509
25.1166	5.3445	3.2817	5.1882	5.2195	2.0003	6.8134	3.5005	2.6566	3.1567	5.6258	1.7821	4.5006	4.3443	6.9072	2.0315	2.9692	2.5941	4.3756	1.8127		25.1166	2.8441	3.3453	6.4696	3.688	4.9397	5.3462	7.816	4.971	1.1564	7.5635	5.0944	3.4692	7.2197	5.5338	6.7218	3.0942	2.2198	5.0023	4.1269	4.1581	9.8451
25.2833	4.3756	3.2504	5.532	4.7194	2.1253	6.9385	2.8441	2.8754	3.813	3.313	2.0634	4.9382	5.0632	7.4698	2.5941	3.7193	0.78136	2.8441	1.6565		25.2833	5.0007	3.2827	3.813	4.9694	3.4391	6.9094	7.3783	4.6271	2.1253	8.0949	3.563	5.7195	6.9697	6.628	6.8156	4.3756	1.5007	7.2845	4.1269	7.0344	6.3134
25.4499	9.3138	4.9069	3.7505	4.0318	4.6569	3.438	4.0943	2.6566	4.4068	6.5634	1.6883	3.4692	3.563	4.8444	2.094	6.7197	1.844	5.4695	2.6879		25.4499	7.2822	3.5954	3.313	4.1881	3.6892	5.3149	8.2537	5.8151	1.5315	5.8133	5.657	5.5633	6.5321	6.1903	5.1273	4.4694	1.4694	5.2211	5.7213	4.9085	15.565
25.6166	4.0005	4.8444	3.0942	3.438	5.1257	5.9696	2.3441	3.1567	4.5631	6.5947	2.126	4.5944	3.6255	6.2509	2.3753	5.6258	2.3128	4.8444	1.594		25.6166	2.3128	3.0639	3.313	4.7194	5.2836	4.5646	10.067	4.6584	2.0003	6.8134	4.0631	3.4067	4.5631	6.3154	4.0643	4.5944	2.7825	4.8772	6.034	4.9397	5.2195
25.7832	3.0317	2.3128	3.8755	3.2192	1.9378	7.376	2.2503	3.813	2.7504	6.4384	1.4381	3.5317	3.8443	6.8447	3.6255	5.8445	1.5002	4.0318	2.094		25.7832	4.8757	3.2827	4.6256	5.407	3.2827	5.8151	6.5029	3.908	1.4377	3.813	4.9069	4.8132	5.5633	7.1908	6.4091	3.9693	1.9696	6.8781	4.8459	6.1903	7.9386
25.95	5.4382	5.3757	3.5942	4.6881	1.8127	6.8759	3.2504	3.2504	3.2504	4.8444	1.4381	5.5008	4.1256	6.0946	1.9378	5.4695	1.3439	6.2509	2.6254		25.95	3.938	5.7526	4.2818	4.7506	3.1577	4.5958	9.3167	4.8459	3.563	5.7508	4.3131	4.6569	5.3757	7.5347	4.2832	4.1568	1.9384	5.0961	5.9089	5.565	7.626
26.1166	9.8138	5.0319	5.2507	3.2817	5.0007	6.8447	3.4067	2.6254	3.3755	5.0319	1.6883	4.2506	2.9379	7.501	5.2195	7.3135	2.3128	5.0319	2.2191		26.1166	5.5633	4.1894	6.5321	3.8755	3.6266	3.8142	8.1599	3.0639	2.0003	7.001	4.3756	4.9694	4.0318	6.6905	4.502	4.6256	2.4699	6.7531	5.6276	5.8151	8.6887
26.2833	6.3759	3.9068	2.9067	3.563	0.71885	8.4074	4.4381	2.8754	6.8134	6.0946	1.657	4.9694	4.3443	4.9382	3.0317	6.5321	1.2502	4.6569	1.4064		26.2833	4.5006	5.0023	2.3128	5.7195	6.3154	4.5646	8.5664	5.0023	1.7815	6.1883	2.4691	5.2507	4.7819	7.7222	4.8459	7.3135	2.9076	4.5646	5.1273	5.7839	8.4387
26.45	5.1882	4.0631	4.1568	5.4695	2.2191	6.4696	4.0318	3.8443	4.3131	5.5633	2.8138	4.5006	6.1258	6.8134	1.2189	4.0631	2.4378	6.7509	1.8753		26.45	5.1257	5.9715	1.844	5.3445	3.5328	4.2207	6.5342	4.4708	3.2504	7.8136	2.7504	4.0943	5.657	7.7535	3.3765	6.0321	2.5324	5.4087	3.9705	6.3779	10.72
26.7064	6.2821	5.157	3.813	1.8753	3.0004	4.3131	2.1878	3.5317	3.8443	8.5637	2.3135	4.4068	3.4067	7.9386	2.0315	3.7505	3.2504	8.0324	1.7815		26.7064	4.5944	4.4395	3.2192	5.1257	5.0961	2.4386	8.6914	3.2515	3.688	4.0631	3.688	4.0943	6.8759	8.1599	3.6579	3.2817	2.6262	4.1894	4.3457	5.6901	9.3763
26.873	2.9067	4.7507	3.2817	3.0942	1.8753	5.5007	3.1254	3.313	4.0005	5.282	2.2198	3.563	3.0004	5.0319	1.0001	3.9693	2.3753	4.7819	2.1253		26.873	5.3132	3.5016	3.4692	3.938	5.3149	2.5011	7.5659	4.8147	1.8127	5.0944	6.0008	5.2195	5.782	7.1595	6.034	5.532	2.5637	4.1269	5.44	6.159	12.47
27.0397	5.1882	3.938	3.4692	4.9069	3.1879	5.7195	3.5942	2.2191	5.6258	2.4066	1.6257	4.0631	2.6879	7.2197	1.4377	4.9069	2.5003	3.1879	2.2816		27.0397	4.9069	5.6276	4.8132	6.5009	5.1898	3.8455	8.9415	4.2207	4.3131	5.7195	4.3443	5.2507	7.0322	6.4404	5.7213	4.2818	2.0322	3.9393	6.0027	5.6276	8.0011
27.2063	4.3131	3.7505	4.4069	5.0007	0.96888	6.0008	6.5321	3.6568	1.7815	6.1571	1.8758	4.4381	3.0942	4.9069	1.6252	6.0008	4.1568	6.7197	0.43756		27.2063	6.4071	4.7834	4.5631	4.8132	3.5328	4.2207	6.2528	4.3145	2.4066	5.157	5.657	5.1569	6.2196	7.3158	2.3448	3.4067	3.0326	5.3149	3.6579	4.7209	8.1261
27.373	7.7511	4.2506	3.2192	6.0008	2.5629	6.1258	4.2506	3.7505	3.2817	7.376	1.9384	4.0318	2.9692	7.1572	4.3756	4.9694	1.1252	4.3131	1.3752		27.373	6.0321	4.6271	2.5003	5.407	4.1894	4.1894	7.9724	6.034	3.5942	6.1883	4.9694	6.3134	5.532	6.8156	4.3457	4.3131	3.2515	5.1586	3.8142	7.0657	9.7826
27.5396	9.9076	4.3756	5.5007	3.5317	3.1567	6.0321	4.4694	2.8129	4.7819	6.5321	1.7195	3.6567	3.563	5.782	1.4064	4.3443	3.3755	5.8133	1.7815		27.5396	6.1258	6.2528	1.719	5.0632	5.4087	4.0643	6.0965	3.8768	2.2503	5.6883	4.8757	5.782	5.6883	7.5347	2.8138	4.1256	2.9076	5.1898	6.0965	4.7834	6.8759
27.7063	7.376	5.6883	3.9068	4.5319	3.2817	6.6884	2.094	3.688	5.5633	4.7819	1.657	4.9069	4.9694	7.0635	2.4691	5.3132	2.9379	4.6569	2.5629		27.7063	5.282	4.4708	3.313	3.9068	5.7839	2.0322	10.223	4.0331	1.719	5.0944	5.9071	4.9694	6.1258	7.3783	3.8142	4.0005	2.5324	5.7839	5.1586	6.5967	9.1575
27.8729	5.8133	6.0946	5.3445	4.2506	2.8129	4.1568	2.8754	3.3442	4.9694	5.782	1.3756	2.4378	3.2504	3.7818	0.87512	1.9065	2.7816	3.438	1.1877		27.8729	5.9383	4.8147	1.969	5.5633	5.4712	6.0965	8.285	5.1586	4.0631	6.3759	5.5008	4.4694	4.5006	6.9094	3.5641	5.2507	3.0951	5.9402	5.0335	5.0023	4.5006
28.0396	7.251	5.4695	4.0943	5.3757	4.4381	4.5006	3.4067	3.4067	4.2506	7.7198	1.8446	4.6881	3.2817	4.6256	3.5317	3.313	3.2504	5.6258	1.5627		28.0396	7.4073	3.5641	3.0629	5.3132	5.0023	3.4703	10.473	5.8151	3.313	7.5948	3.688	4.7194	6.6884	5.3462	4.3457	5.9696	2.8763	5.0961	6.0965	6.9406	6.8447
28.2062	3.9068	4.7507	4.0631	4.1568	5.2507	4.9694	2.5941	2.094	5.0319	5.6883	2.2823	3.8443	3.5942	7.9386	3.2817	2.2816	1.3127	4.5319	1.2814		28.2062	5.8445	3.8768	3.0942	5.8445	6.4717	6.1278	6.4092	5.2211	1.9378	6.8759	3.4692	4.7194	5.8445	6.8781	3.908	3.5942	2.3448	5.0023	5.6588	4.2207	10.22
28.4627	4.7507	3.9068	5.4695	5.0319	3.1567	7.3135	3.438	3.2192	3.8755	4.6256	1.6257	4.2818	3.1879	5.532	3.9693	5.282	1.594	5.6258	1.0626		28.4627	4.0631	2.6887	4.3443	4.2818	6.0965	4.0956	10.38	4.9397	4.3131	8.2199	5.0632	1.7815	7.7511	7.0344	4.2832	7.2197	3.3453	4.502	4.3457	4.5333	10.658
28.6293	6.6884	4.0631	4.8757	4.2818	4.8444	6.2196	5.0319	3.9068	4.9382	3.9693	1.5319	4.8132	4.1256	4.6256	4.4694	6.8759	2.0315	5.782	1.8753		28.6293	5.532	4.0643	4.9382	5.5945	4.1894	4.6271	8.2225	5.6588	3.688	4.3131	4.1568	4.0318	5.1882	5.9402	6.1278	4.5944	3.3765	6.2528	4.9397	4.1581	7.501
28.7961	5.2507	4.3131	5.2195	5.157	1.1251	6.5321	3.5942	2.1878	5.0007	6.0946	3.1577	5.407	5.8445	4.8444	2.4691	6.3446	2.0315	5.0007	1.844		28.7961	5.282	3.0326	4.7819	4.4694	3.783	7.7848	6.9406	5.565	3.6255	5.2507	4.4694	2.5003	7.1885	6.7218	3.8455	3.5942	2.8763	6.628	4.6584	6.3779	8.845
28.9626	5.5007	3.1879	2.0315	5.4695	1.0314	4.5006	5.782	3.0004	6.0008	7.8448	1.4069	4.5944	3.688	6.5947	2.7504	4.2818	1.844	6.2821	1.0939		28.9626	8.8762	3.9705	3.438	4.6256	5.1273	3.6266	9.0666	4.377	2.6879	3.6568	3.0004	4.9694	5.4382	5.7526	4.0331	3.0004	2.251	6.5342	5.6275	5.6275	5.3445
29.1294	6.1571	4.6569	4.0631	3.7193	1.1877	3.563	3.5942	2.0003	4.5319	7.7823	2.3135	5.5007	3.5942	7.2822	3.7505	7.1572	2.3753	6.4384	2.1565		29.1294	8.0949	4.6271	4.8444	5.2195	4.8147	5.0023	8.285	5.5338	2.1565	6.0946	3.0004	6.4696	7.9073	7.8786	3.0951	3.7193	2.5324	7.0344	6.7218	5.565	7.7823
29.296	5.0007	5.0944	2.9067	2.7504	4.5319	5.5633	4.1568	2.3128	4.3756	6.6572	1.8446	4.5319	3.7818	4.8132	3.2192	4.0943	2.2191	4.4069	1.3439		29.296	5.7195	3.783	6.0321	4.5944	5.0023	5.4087	6.5029	4.377	3.5317	8.3136	5.4382	5.4382	6.0321	7.691	2.9701	5.657	2.3448	7.6285	4.7522	5.0335	7.1572
29.4627	5.9071	3.938	4.1881		1.5315	6.0008	1.6252	1.9378	4.1568	7.4698	1.8446	4.0318	5.2195	4.7194	2.6879	4.1881	1.9065	6.5009	1.3752		29.4627	4.4694	2.3761	3.5317	5.1257	5.1273	5.0648	7.5034	4.3145	2.7816	4.0943	2.7191	4.2506	5.7195	5.565	3.2827	4.1256		7.3783	3.5641	6.4404	10.564
29.6293	4.2193	5.3445	2.6254	2.7504	2.3128	3.6568	4.7194	3.8443	3.7818	6.7822	1.8758	5.0007	4.8757	6.3446	2.8129	4.0943	2.9692	4.9382	2.0003		29.6293	6.2821	2.6887	2.8754	6.6259	5.6588	3.6579	7.2533	6.0652	3.7505	5.1882	4.0318	4.5631	7.5323	7.6597	5.6275	2.9692	2.6262	5.5963	6.0652	5.0648	9.7513
29.796	6.7509	4.7507	3.5317	2.1253	4.7506	3.4692	4.5944	3.0317	3.9693	4.2818	1.5319	4.0005	3.8755	5.407	4.8444	7.2197	2.1878	3.9068	2.3441		29.796	6.0946	2.9388	2.7816	4.0943	4.5958	4.0956	7.7535	3.6892	3.938	5.1882	5.3445	7.4073	6.3759	6.2216	4.1894	4.2818	3.1889	6.3466	3.9705	6.7531	7.626
29.9627	5.0632	4.6256	4.6569	2.9692	1.719	4.0943	4.5006	2.7504	4.7819	6.8759	2.9388	4.3131	4.1256	7.3448	1.594	4.5631	2.6879	5.3757	2.1878		29.9627	7.0322	2.72	2.8441	3.7818	4.377	3.5954	8.8165	4.5646	3.938	4.1881	4.9694	6.2509	5.5633	6.3779	3.5954	4.9069	3.5328	6.0652	4.4708	4.4395	15.19
Fig. 6e
Minis-spontaneous activity
	Naive	RS	RS Ket	RS NAB
cell1	240	29	656	489
cell2	555	533	80	278
cell3	122	95	372	119
cell4	825	137	69	377
cell5	651	99	152	224
cell6	51	81	102	1989
cell7	153	64	322	347
cell8	130	116	353	105
cell9	467	450	114	592
cell10	113	204	168	184
cell11	129	356	655	357
cell12	57	171	575	446
cell13	152	168	57	200
cell14	297	103	163	297
cell15	168	110		33
cell16	210	173		89
cell17		34
cell18		79
cell19		59
cell20		81
*values excluded, since criteria for EPSP detection were not fullfilled

## Sheet: Figure 7
Fig. 7a
Spine density (spines/µm)
Naive	RS	RS+KET	RS+NAB14
0.84375	0.876945	1.3594	1.375
0.648918	0.638821	1.05	1.4945
1.51632	1.10807	0.614754	2.11796
1.17347	1.0158	2.14789	1.57248
1.73913	0.444727	0.469799	1.90667
1.32353	1.11111	1.85732	1.65979
1.30952	1.55279	1.57609	1.73913
0.958549	1.88341
0.884354	1.40288
0.767918	0.609037
1.06618	1.57692
	1.22494
Fig. 7d
vGlut1_SP puncta(x0.01/µm³)
naive	RS	RS + NAB14	RS +Ketamin
24.1655	7.54865	37.654	5.1
35.8453	11.5647	41.1	10.8416
40.0585	14.4588	43.4586	18.2479
47.5419	19.8462	43.5584	20.8346
65.0022	21.5315	48.5898	23.4882
79.9878	26.5166	51.4632	29.8697
	41.0215	51.7847	38.7391
	40.9445	52.4154	39.8513
	49.2154	58.5447	49.9794
	54.9854	51.9666
Fig. 7e
GAD 65_SM puncta(x0.01/µm³)
naive	RS	RS + NAB14	RS +Ketamin
0.03649	0.04398	0.05109	0.04746
0.04903	0.03711	0.04763	0.04952
0.05295	0.04006	0.05315	0.04383
0.04811	0.0364	0.06015	0.04315
0.04542		0.05125	0.04242
		0.05683
Fig. 7g
PSD95_raw data									PSD95_normailzed on RS (%)
naiv	RS	Ket + 1/2 h	Ket + 2 h	NAB14 + 1/2h	NAB14 + 2h				naiv	RS	Ket + 1/2 h	Ket + 2 h	NAB14 + 1/2h	NAB14 + 2h
0.669249						WB 1			115.215	100	90.6151	286.531	204.803	177.28
1.33075									229.096	100	208.447	189.643	189.739	151.682
	0.668083								75.6273	100	122.181	137.11	83.0174	188.741
	0.493661								102.055	100	138.845	141.584	124.412	135.442
		0.526357							80.7851	100	121.761	111.244	29.9161	73.4577
		1.21081							60.2981	100	178.455	85.3506	53.3441	58.0091
			1.66438						139.815	100	111.89	195.213	175.177	209.458
			1.10158						119.271	100	159.545	166.638	171.98	174.088
				1.18965
				1.10214
					1.02977
					0.88108
0.851266						WB 2
1.14873
	0.808
	1.44321
		1.37528
		1.56285
			1.54332
			1.59368
				0.93445
				1.40039
					2.12448
					1.52455
1.0793						WB 3
0.920704
	0.981738
	0.56215
		0.863731
		1.23159
			1.50694
			1.28635
				1.35226
				1.32759
					1.6169
					1.34386
1.23235						WB 4
0.767645
	1.2997
	0.653801
		0.517148
		0.604254
			0.925948
			1.10347
				0.448477
				0.346181
					0.542952
					0.532455
Fig. 7h
GluR1_raw data							GluR1_normailzed on RS (%)
naiv	RS	Ket + 1/2 h	Ket + 2 h	NAB14 + 1/2h	NAB14 + 2h		naiv	RS	Ket + 1/2 h	Ket + 2 h	NAB14 + 1/2h	NAB14 + 2h
0.652877						WB 1	123.854	100	180.69	196.014	127.359	160.505
1.34712							255.556	100	182.181	126.942	145.678	116.936
	0.649694						90.616	100	113.807	161.526	143.833	165.075
	0.404573						171.285	100	75.7505	136.141	112.884	113.878
		0.952477					97.3507	100	137.661	163.086	152.247	177.799
		0.960336					248.491	100	92.4509	141.303	121.703	66.992
			1.03326				130.272	100	118.676	126.163	130.719	120.62
			0.669153				105.644	100	116.597	103.989	116.454	134.196
				0.671352
				0.767917
					0.846073
					0.616407
0.691987						WB 2
1.30801
	0.88225
	0.645045
		0.869085
		0.578467
			1.23349
			1.03964
				1.09837
				0.862039
					1.26059
					0.869627
0.562978						WB 3
1.43702
	0.677334
	0.479264
		0.796092
		0.534643
			0.943125
			0.817152
				0.880443
				0.703807
					1.02821
					0.387414
1.1044						WB 4
0.895604
	1.05998
	0.635535
		1.00609
		0.988461
			1.06956
			0.881574
				1.10818
				0.987252
					1.02257
					1.13766

## Sheet: Figure 8
Fig. 8b
Plasma levels 1mg (ng/ml)
Time (min)	0,083			0,25			0,5			1			3			6			24
Animal 1	1848.91			430.29			132.18			17.94			2.01			0			0
Animal 2	1716.34			222.35			53.79			12.43			0			0			0
Animal 3	1733.93			541.08			66.33			15.17			0			0			0
Plasma levels 2mg (ng/ml)
Time (min)	0,083			0,25			0,5			1			3			6			24
Animal 1	4148.01			698.36			380			170.86			1.08			0			0
Animal 2	2587.61			810.56			481.1			52.01						0			0
Animal 3	2971.43			652.84			170.19			152.44			5.08			0			0
Brain levels 1mg (ng/ml)
Time (min)	0,083			0,25			0,5			1			3			6			24
Animal 1	3943,52*			47.94			94.6			12.77			0			0			0
Animal 2	1785.18			138.87			293.16			13.17			0			0			0
Animal 3	1435.8			378.6			49.94			12.15			0			0			0
*value excluded due to deviation from procedure in blood withdrawal
Brain levels 2mg (ng/ml)
Time (min)	0,083			0,25			0,5			1			3			6			24
Animal 1	2887.81			578.13			270.8			125.09			0			0			0
Animal 2	1798.64			618.09			312.9			43.15			0			0			0
Animal 3	2426.27			594.11			180.63			106.16			0			0			0
Brain/Plasma
time/points	1mg brain/plasma	2mg brain/plasma
1	2,13288911*	0.696192
2	1.04011	0.695097
3	0.828061	0.816533
4	0.111413	0.82784
5	0.624556	0.762547
6	0.699712	0.910039
7	0.715691	0.712632
8	5,45008366*	0.650385
9	0.752902	1.06134
10	0.711817	0.73212
11	1.05953	0.829648
12	0.800923	0.696405
*values excluded for being statistical outliers
Fig. 8c
Short-term effect (Immobility time in sec.)																Long-term effect (Immobility time in sec.)
Saline				5 mg NAB-14				10 mg NAB-14				10 mg Ketamine				sc. siRNA				siRNA				Saline					Ketamine					NAB-14
Animal	Day 5	Test day		Animal	Day 5	Test day		Animal	Day 5	Test day		Animal	Day 5	Test day		Animal	Day 5	Test day		Animal	Day 5	Test day		Animal	Day1	Day5	Test		Animal	Day1	Day5	Test		Animal	Day1	Day5	Test
1	355	218		1	328	170		1	414	242		1	442	176		1	396	318		1	312.5	235		1	325.838	402.341	408.378		1	136.887	398.828	336.174		1	369.778	455.819	446.714
2	318	367		2	351	346		2	405	306		2	363	280		2	409	336		2	397.5	253		2	299.372	335.95	374.065		2	270.13	423.438	390.581		2	286.992	469.586	371.402
3	414	336		3	405	180		3	446	346		3	329	439		3	186	113		3	351.5	231.5		3	349.711	436.85	437.755		3	347.588	453.12	456.502		3	410.384	455.383	437.284
4	433	451		4	476	392		4	378	244		4	337	148		4	251	243		4	369.5	386.5		4	320.672	371.236	370.004		4	362.538	430.57	366.382		4	355.43	485.49	428.751
5	363	310		5	265	150		5	341	368		5	401	245		5	203	201		5	375	380		5	414.926	471.162	423.356		5	355.127	511.579	363.742		5	370.429	435.004	404.867
6	357	366		6	419	177		6	352	205		6	467	19		6	370	455		6	419.5	360.5		6	290.022	402.841	427.726		6	50.038	439.202	401.322		6	330.802	499.826	321.441
7	351	380		7	285	192		7	240	329		7	442	213		7	344	324		7	441.5	379.5		7	276.729	425.236	445.085		7	384.123	472.651	429.518		7	381.254	490.239	404.958
8	421	356		8	279	380		8	394	198						8	370	377		8	400	185
9	423	290		9	283	300		9	354	412						9	239	338
10	434	402		10	240	228		10	491	265						10	370	403
Fig. 8d
Sucrose-preference (% of toal consumption)
Saline						NAB-14						Ketamine						sc.siRNA						siRNA
Animal	PRAE c	RS c	POST 1 c	POST 2 c		Animal	PRAE n	RS n	POST 1 n	POST 2 n		Animal	PRAE n	RS n	POST 1 n	POST 2 n		Animal	PRAE n	RS n	POST 1 n	POST 2 n		Animal	PRAE n	RS n	POST 1 n	POST 2 n
1	97.2	56.4	90.9	87.9		1	93.7	73.5	98.5	87.1		1	98.8	71.9	99.5	92.9		1	95.31	76.39	99.31	97.17		1	92.14	78.87	69.44	73.25
2	92.7	70.1	79.6	77.3		2	92.6	71.6	89.7	88.2		2	93.8	61.5	94.1	86.4		2	97.35	83.17	89.67	86.9		2	97.4	71.71	80.28	95.77
3	94.9	63.9	95.1	80.9		3	92.6	68.8	90	91.9		3	93.6	69.6	94.4	85		3	95.61	71.93	92.15	91.91		3	98.62	74.58	88.54	82.29
4	92.3	88.9	86.5	90		4	90.6	73.1	92.9	91.3		4	92.8	62.6	82.1	84.1		4	87.63	69.09	61.22	58.23		4	96.39	75.67	88.36	88.5
5	95.8	73.5	85	64.8		5	94.1	52.6	69.8	73.3		5	93.3	82.2	88.9	90.4		5	94.08	71.96	86.37	80.7		5	97.1	74.07	70.54	96.47
6	88.2	60.1	56.8	63.2		6	95.3	72	88.2	91.7								6	93.48	75.92	75.25	86.15		6	98.52	50.49	82.93	85.97
						7	97	82.9	91.6	95.8

## Sheet: Figure 9
Fig. 9a
NOLT
(time spend with object 1/time spend with object 2)	Saline									NAB-14									Ketamine
Baseline	0.840003	0.875001	0.692972	0.596773	0.837119	0.790796	1.44186			0.864799	1.25465	0.595292	0.577639	0.882551	0.692661	0.230593	2.06926		0.670436	0.621565	0.639694	0.628537	1.05221	2.33121	0.865315	0.685714	1.40948
NOLT	2.08664	1.20669	3.15753	1.39726	2.35607	3.02454	4.15126			1.44037	2.29949	3.16886	2.44348	3.33333	5.49246	0.445994	1.40345		1.39045	1.28637	1.89939	1.05714	1.32752	5.0303	1.35286	8.95948	6.11661
Fig. 9b
Rotarod
latency to fall (sec.)	Control							Ketamine							NAB-14
	Animal 1	Animal 2	Animal 3	Animal 4	Animal 5	Animal 6		Animal 1	Animal 2	Animal 3	Animal 4	Animal 5	Animal 6		Animal 1	Animal 2	Animal 3	Animal 4	Animal 5	Animal 6	Animal 7
1-5min	62	56	60	48	64	34		3	8	12	2	1	5		57	44	45	103	66	35	54
5-20min	81	48	74	52	67	48		43	22	37	27	25	10		63	50	81	146	57	43	64
20-35min	104	63	84	64	89	58		30	29	41	36	40	39		74	84	91	151	69	63	68
35-40min	116	73	90	88	90	73		51	33	47	57	52	48		63	90	104	168	58	68	75
Fig. 9c
OFT-locomotion
Distance travelled (cm)	Saline	NAB-14	Ketamine	Lorazepam
Animal 1	2343.39	1698.93	2595.84	326.346
Animal 2	3259.79	2649.37	5543.31	2634.46
Animal 3	1730.21	2600.84	3191.91	2358.74
Animal 4	2850.74	2667.35	5484.25	202.812
Animal 5	2191.53	2599.08	3815	1937.02
Animal 6	5876.21	2700.27	6557.65	703.374
Animal 7	5506.43	3981.82	2678.76	1637.66
Animal 8	4357.45	4089.53
Animal 9		4749.87
Fig. 9d
OFT-anxiety
Time in center (%)	Control	NAB 10mg	ketamine
Animal 1	0.0543206	0.153998	0.0485557
Animal 2	0.137111	0.124071	0.00806452
Animal 3	0.0579098	0.177689	0.0528965
Animal 4	0.0767947	0.168861	0.041457
Animal 5	0.112932	0.136642	0.054556
Animal 6	0.0954091	0.048635	0.04325
Animal 7	0.122989	0.157929	0.03582
Animal 8	0.0952178	0.022799
Animal 9	0.13029	0.051774

## Sheet: S1
S1a
Raw data (pA)	"+40mV"-current-baseline							Normalized Means on baseline (%)
time [min]	Cell1	Cell2	Cell3	Cell4	Cell5	Cell6		BL	CNQX	D-APV
85	128.14	77.321	353.29	108.15	129.59	125.37		100	67.88	6.275
120	87.122	83.091	356.55	104.21	131.78	136.4		100	41.8	3.966
155	119.72	110.52	313.85	110.72	125.55	119.24		100	32.34	4.318
190	104.42	101.02	399.04	118.78	110.55	137.59		100	69.25	26.42
225	96.582	87.141	328.01	103.33	127.52	143.35		100	30.82	2.929
260	84.935	101.63	331.48	100.21	157.58	133.19		100	53.49	12.13
295	131.57	80.054	281.07	106.05	116.62	129.51
330	91.455	78.074	373.88	115.37	120.61	132.33
365	75.981	65.027	323.52	103.19	116	133.85
400	112.99	63.824	425.04	84.523	122.16	116.68
"+40mV"-current + CNQX
900	71.999	38.94	221.55	68.154	60.83	70.44
935	85.598	37.485	147.75	69.759	39.148	91.576
970	53.621	31.48	98.143	76.061	44.246	65.908
1005	91.84	26.099	94.321	84.53	29.281	71.096
1040	67.916	36.876	80.647	75.325	43.159	67.07
1075	78.365	35.38	123.57	60.831	32.821	60.329
1110	57.167	40.506	96.545	73.425	47.107	61.259
1145	78.694	31.934	71.6	64.014	32.071	88.295
1180	48.615	39.028	86.117	77.337	25.421	64.487
1215	67.331	36.612	106.9	80.822	33.657	58.928
"+40mV"- current + DAPV
1735	13.666	3.654	34.233	22.346	4.9469	15.806
1770	10.266	3.2419	25.977	30.448	3.0124	16.412
1805	6.9247	2.8142	10.523	34.101	4.9779	15.367
1840	3.6255	2.467	10.716	25.67	3.0749	12.189
1875	1.8549	5.3146	13.982	31.148	3.4208	17.207
1910	5.2689	2.7459	13.526	33.274	6.1784	20.929
1945	6.1521	2.8952	16.034	26.12	2.3239	15.368
1980	2.2825	3.4554	12.618	25.584	2.0995	17.772
2015	8.6174	3.9262	6.7048	22.463	5.3966	16.609
2050	6.1575	3.1058	6.2166	27.494	1.4119	10.982
S1b
Raw data (pA)	"-80mV"- current							Normalized Means on baseline (%)
time [sec]	Cell1	Cell2	Cell3	Cell4	Cell5	Cell6		BL	CNQX	D-APV
95	86.026	79.38	74.395	61.523	45.917	55.77		100	17.52	16.31
130	117.69	72.215	98.568	38.843	30.359	31.702		100	11.17	3.328
165	109.88	103.41	57.49	47.854	44.196	35.269		100	22.28	11.71
200	70.037	83.457	37.964	63.747	26.525	48.455		100	24.05	18.6
235	118.2	101.24	79.328	44.784	30.711	41.416		100	19.79	13.39
270	82.829	120.31	48.312	60.969	44.228	33.477		100	22.18	10.13
305	124.53	142.58	36.987	50.857	31.674	39.451
340	86.116	105.45	50.349	72.835	28.084	33.159
375	109.27	96.516	79.629	70.126	25.5	39.178
410	67.351	86.368	65.549	50.741	45.523	48.88
"-80mV"- current + CNQX
910	16.019	5.1588	17.051	14.186	8.7352	8.817
945	15.601	11.271	15.564	13.626	8.1596	10.762
980	16.304	10.932	16.295	14.237	5.8989	9.8253
1015	17.593	14.665	11.593	15.091	6.7802	8.3291
1050	16.234	7.6685	10.828	14.095	6.7064	8.0858
1085	18.53	14.325	13.406	15.434	7.0645	9.9904
1120	18.917	14.136	13.848	12.573	7.0983	8.173
1155	17.568	8.561	15.779	11.732	4.9184	9.0972
1190	16.816	12.501	11.219	12.25	7.0219	8.8087
1225	16.719	11.464	14.479	11.981	7.4272	8.3406
"-80mV"- current + DAPV
1745	17.334	4.5713	12.69	10.731	4.4679	3.983
1780	14.343	3.0198	10.262	10.199	5.3709	4.0904
1815	16.218	3.0957	7.4339	12.222	5.4736	3.3232
1850	15.977	3.1719	7.8181	9.5309	5.6502	4.2771
1885	15.316	2.8171	8.5402	9.1711	3.7931	3.7342
1920	16.361	3.0673	7.3487	10.25	4.7521	3.2011
1955	17.242	4.1823	4.4285	10.2	5.4431	3.6589
1990	16.963	2.592	4.8009	11.069	3.8169	3.8424
2025	14.422	3.3877	5.2201	10.799	4.1936	6.6459
2060	14.325	3.0707	5.0586	10.397	4.2679	4.4513
S1c
"+40mV"-current stability over time
Raw data (pA)									Normalized Means on baseline (%)
time [min]	Cell1	Cell2	Cell3	Cell4	Cell5	Cell6	Cell7		BL	ACSF1	ACSF2	ACSF3	D-APV
10	134.21	62.176	73.995	68.42	135.23	95.724	96.424		100	111.8	84.86	77.43	13.82
20	134.73	48.504	74.463	66.656	144.84	67.307	71.492		100	134.8	134.2	94.32	34.75
30	157.11	64.282	89.044	70.055	144.92	60.005	71.376		100	122.8	103.8	104.7	15.35
40	179.36	59.871	87.824	72.722	150.73	79.807	85.995		100	189.3	201.5	187.4	25.61
50	192.77	56.972	98.009	65.975	106.31	93.067	107.94		100	93.13	74.67	81.1	9.136
60	124.36	57.764	83.587	92.358	154.15	70.861	107.94		100	97.42	72.32	71.8	18.38
70	117.27	45.241	92.509	68.84	145.48	85.103	66.875		100	80.98	66.98	60.84	28.29
80	99.312	48.219	96.056	64.33	147.77	79.167	92.494
90	103.02	54.641	80.688	95.47	156.89	67.262	77.445
100	138.4	54.584	74.075	55.982	137.76	73.605	77.649
360	173.24	72.382	116.15	138.51	162.47	87.404	88.953
370	141.16	65.408	125.24	131.13	118.09	64.679	57.501
380	149.13	77.471	110.89	139.64	133.94	82.219	44.557
390	156.83	81.23	102.34	138.56	138.52	66.584	52.291
400	144.96	76.006	120.91	132.05	167.1	77.218	97.685
410	159.71	70.543	107.78	136.69	128.94	84.284	70.531
420	142.35	73.567	83.556	132.05	135.55	76.175	44.5
430	164.32	74.939	86.488	127.68	90.657	71.057	89.713
440	159.74	75.607	84.25	131.05	117.62	54.824	91.789
450	151.6	77.439	106.62	157.11	133.39	87.538	55.356
710	118.5	85.442	96.941	123.7	118.22	69.283	73.177
720	142.91	85.605	81.495	153.46	106.92	46.521	80.223
730	119.21	80.46	102.26	129.96	91.144	59.439	69.236
740	147.89	71.9	103.74	153.78	121.04	74.735	55.475
750	113.41	72.047	84.906	158.72	121.48	54.797	33.299
760	114.65	78.714	97.233	164.75	104	47.755	53.286
770	88.673	67.495	74.876	130.22	107.86	49.345	45.283
780	128.45	62.46	82.629	144.29	99.143	56.677	57.398
790	73.936	68.12	88.045	161.84	93.457	55.941	43.121
800	123.94	68.95	70.452	132.06	100.06	43.718	62.563
1060	90.667	56.141	88.64	134.45	104.69	51.168	58.36
1070	119.98	55.767	75.457	137.01	126.13	60.292	68.7
1080	98.975	56.053	111.93	149.55	105.37	58.415	36.473
1090	119.24	59.451	83.92	135.85	169.54	53.827	60.744
1100	98.767	51.132	92.573	131.92	116.77	56.482	50.561
1110	104.53	50.923	74.422	118.26	95.18	49.769	45.44
1120	79.583	44.489	128.16	134.9	123.74	59.315	47.093
1130	128.33	48.521	88.112	126.49	119.23	56.813	58.721
1140	128.33	49.295	67.621	135.93	101.32	53.16	32.478
1150	100.53	49.141	79.561	146.13	92.898	54.999	61.962
1410	27.318	24.294	15.729	21.847	19.847	13.747	24.414
1420	26.882	22.206	15.845	18.091	19.381	12.273	24.114
1430	20.262	16.301	14.137	19.625	16.478	14.426	27.748
1440	17.877	24.26	10.83	13.594	11.339	17.094	16.269
1450	16.181	14.551	11.576	17.372	10.742	18.607	26.885
1460	16.181	18.429	12.364	19.561	9.3273	14.169	22.931
1470	15.06	18.712	13.04	15.794	8.0491	12.37	21.019
1480	19.97	18.622	11.867	16.939	14.079	11.865	26.772
1490	16.724	16.819	14.571	21.062	9.5665	14.721	27.695
1500	14.283	17.717	10.595	20.718	11.3	12.577	24.199

[truncated: 6 more sheets: S2, S3, S4, S5, S6, S7]
